# Supplementary material for: Combination of Talazoparib and Calcitriol Enhanced Anticancer Effect in Triple−Negative Breast Cancer Cell Lines
Source: Pharmaceuticals (Basel). 2022 Aug 29;15(9):1075. doi: 10.3390/ph15091075 (PMC9504984; doi:10.3390/ph15091075)
Supplement: Supplementary file 1 [file pharmaceuticals-15-01075-s001.zip › File S1.xlsx]

## Sheet: Sheet1
S1	Antiproliferative effect of talazoparib and calcitriol on BT-20.
Cell line	BT-20
Treatment	T+C
Date E-plate	2021-02-20
Normalize Time: 23:42:34
Time (Hour)	Time (hh:mm:ss)	Y (A1,A2,A3)	Y (B1,B2,B3)	Y (C1,C2,C3)	Y (D1,D2,D3)	Y (E1,E2,E3)	Y (F1,F2,F3)
0	00:00:00	0	0	0	0	0	0
0.964444	00:57:52	0.323	0.2879	0.277	0.275	0.0968	0.5086
1.465	01:27:54	0.4302	0.4025	0.3881	0.3981	0.2122	0.6383
2.46556	02:27:56	0.6579	0.6199	0.6038	0.6313	0.3178	0.7767
2.96583	02:57:57	0.7741	0.7216	0.7161	0.7548	0.5615	1.0495
3.96611	03:57:58	0.9903	0.9365	0.9361	0.9961	0.6877	1.179
4.46639	04:27:59	1.0818	1.0333	1.034	1.1036	0.8049	1.2809
4.96667	04:58:00	1.1449	1.1019	1.1038	1.1778	0.9097	1.3709
5.9675	05:58:03	1.2296	1.1941	1.1943	1.2772	1.0553	1.4542
6.46778	06:28:04	1.2527	1.2192	1.2216	1.306	1.0987	1.4788
7.46833	07:28:06	1.2738	1.2478	1.2497	1.333	1.1311	1.4882
7.96861	07:58:07	1.2763	1.2576	1.2566	1.3396	1.1552	1.4879
8.46917	08:28:09	1.2759	1.2606	1.2597	1.3416	1.1799	1.4802
9.46972	09:28:11	1.2719	1.2594	1.2605	1.3377	1.1899	1.4732
9.97	09:58:12	1.2654	1.2579	1.2558	1.332	1.1982	1.4615
10.9706	10:58:14	1.2536	1.2481	1.2481	1.3224	1.2021	1.446
11.4706	11:28:14	1.2449	1.2421	1.2436	1.3125	1.2044	1.4178
11.9708	11:58:15	1.2375	1.2355	1.2372	1.3036	1.2043	1.4009
12.9714	12:58:17	1.2133	1.2185	1.2235	1.2812	1.2002	1.3865
13.4717	13:28:18	1.2103	1.212	1.214	1.2715	1.1975	1.3691
14.4725	14:28:21	1.1935	1.195	1.1953	1.249	1.1903	1.3313
14.9728	14:58:22	1.1832	1.1846	1.188	1.2335	1.1852	1.3059
15.4731	15:28:23	1.1695	1.1727	1.1733	1.2212	1.1791	1.2903
16.4736	16:28:25	1.1489	1.1535	1.1499	1.1933	1.1766	1.2767
16.9742	16:58:27	1.138	1.1435	1.1369	1.1815	1.1679	1.2573
17.9747	17:58:29	1.1168	1.1177	1.1125	1.1518	1.1526	1.2144
18.475	18:28:30	1.1059	1.1083	1.1024	1.1364	1.1445	1.2051
19.4758	19:28:33	1.0704	1.0819	1.0771	1.1046	1.1316	1.1805
19.9761	19:58:34	1.0635	1.0741	1.0682	1.0937	1.1181	1.1599
20.4764	20:28:35	1.0508	1.0616	1.0572	1.08	1.0945	1.1326
21.4769	21:28:37	1.036	1.0396	1.0343	1.0537	1.0856	1.1167
21.9775	21:58:39	1.0303	1.0285	1.021	1.0432	1.0791	1.1044
22.9781	22:58:41	1.0122	1.0085	1.0102	1.0129	1.0685	1.0886
23.4783	23:28:42	1.0047	1.005	0.9988	1.0048	1.0467	1.0541		Treatments were started at this time
24.0139	24:00:50	1.2475	1.2135	1.2076	1.207	1.0456	1.049
24.7653	24:45:55	1.2925	1.176	0.4901	1.1431	1.0348	1.033
25.5158	25:30:57	1.2986	1.1441	0.4507	1.1226	1.0228	1.02
26.0161	26:00:58	1.295	1.1373	0.4362	1.1191	1.0064	1.0056
26.7669	26:46:01	1.284	1.1386	0.429	1.1213	1	1
27.5175	27:31:03	1.2717	1.1551	0.4187	1.136	1.1958	1.1281
28.2681	28:16:05	1.259	1.176	0.3996	1.1534	1.136	1.0883
29.0192	29:01:09	1.2564	1.1986	0.3778	1.1733	1.1124	1.0703
29.77	29:46:12	1.2508	1.2174	0.3547	1.1948	1.0952	1.0741
30.2703	30:16:13	1.2488	1.2325	0.3387	1.2045	1.089	1.0684
31.0208	31:01:15	1.243	1.2357	0.3127	1.2158	1.087	1.0668
31.7717	31:46:18	1.2397	1.2371	0.2885	1.2217	1.0854	1.0707
32.5228	32:31:22	1.2409	1.234	0.2657	1.221	1.0823	1.0705
33.2733	33:16:24	1.2451	1.2229	0.245	1.2247	1.081	1.0663
33.7736	33:46:25	1.2549	1.2173	0.2321	1.2262	1.0695	1.0647
34.5244	34:31:28	1.2691	1.2113	0.2138	1.2284	1.0523	1.0602
35.275	35:16:30	1.2817	1.2032	0.1972	1.2251	1.0398	1.0554
36.0256	36:01:32	1.3696	1.1933	0.1835	1.221	1.0152	1.0459
36.7764	36:46:35	1.3842	1.1866	0.1716	1.2206	1.0018	1.0417
37.2767	37:16:36	1.3912	1.1847	0.1639	1.2136	0.9772	1.0281
38.0272	38:01:38	1.4112	1.1758	0.1536	1.2062	0.9606	1.024
38.7781	38:46:41	1.4082	1.1679	0.1442	1.1979	0.9374	1.0165
39.5286	39:31:43	1.4145	1.1623	0.1359	1.1959	0.9178	1.0121
40.2792	40:16:45	1.4254	1.1572	0.1297	1.1912	0.8864	1.0006
40.7797	40:46:47	1.4244	1.1548	0.1253	1.1905	0.8661	0.9953
41.5303	41:31:49	1.4442	1.1502	0.1195	1.1865	0.8425	0.9818
42.2808	42:16:51	1.4521	1.1443	0.1143	1.188	0.8229	0.976
43.0314	43:01:53	1.466	1.1383	0.1092	1.1852	0.7952	0.9635
43.7822	43:46:56	1.4743	1.1408	0.1051	1.1849	0.7803	0.9581
44.5328	44:31:58	1.471	1.1367	0.1013	1.1857	0.7546	0.9403
45.0331	45:01:59	1.4839	1.1387	0.0987	1.1832	0.7373	0.9319
45.7839	45:47:02	1.4872	1.1365	0.0956	1.1734	0.704	0.9154
46.5344	46:32:04	1.5051	1.138	0.0926	1.1749	0.6864	0.9051
47.285	47:17:06	1.5005	1.1372	0.0896	1.1756	0.6554	0.8854
48.0356	48:02:08	1.5154	1.1404	0.0872	1.1778	0.6374	0.8782
48.5361	48:32:10	1.5111	1.1399	0.0854	1.1785	0.6187	0.8681
49.2867	49:17:12	1.5043	1.1372	0.0832	1.179	0.5964	0.8544
50.0375	50:02:15	1.494	1.1485	0.0813	1.1735	0.5824	0.8454
50.7886	50:47:19	1.49	1.1554	0.0786	1.1708	0.5605	0.8365
51.5392	51:32:21	1.485	1.157	0.0773	1.1729	0.5486	0.8285
52.0394	52:02:22	1.4779	1.159	0.0762	1.1718	0.5301	0.8138
52.7903	52:47:25	1.489	1.1625	0.0746	1.1689	0.5169	0.8082
53.5408	53:32:27	1.4824	1.1601	0.0727	1.1649	0.5014	0.7956
54.2914	54:17:29	1.4765	1.1623	0.0711	1.1565	0.4898	0.7842
55.0419	55:02:31	1.468	1.1606	0.0699	1.1581	0.4712	0.7723
55.5425	55:32:33	1.4723	1.1608	0.0692	1.1538	0.459	0.763
56.2931	56:17:35	1.4775	1.1621	0.0675	1.1463	0.442	0.7492
57.0436	57:02:37	1.473	1.1607	0.0666	1.1377	0.4306	0.7397
57.7944	57:47:40	1.4774	1.1524	0.0649	1.1335	0.4161	0.7292
58.545	58:32:42	1.4791	1.1538	0.0638	1.1285	0.4049	0.7198
59.0453	59:02:43	1.4715	1.1512	0.0634	1.122	0.3914	0.7019
59.7961	59:47:46	1.4576	1.1524	0.0621	1.1111	0.3789	0.6902
60.5472	60:32:50	1.4565	1.1547	0.0606	1.1042	0.3646	0.6771
61.2978	61:17:52	1.4647	1.1489	0.0599	1.0917	0.3538	0.666
62.0483	62:02:54	1.4716	1.1571	0.0585	1.0751	0.3376	0.6487
62.7992	62:47:57	1.4687	1.1544	0.0577	1.0632	0.3287	0.6396
63.2994	63:17:58	1.4667	1.1554	0.0568	1.0561	0.311	0.6224
64.05	64:03:00	1.4667	1.1503	0.0562	1.0407	0.298	0.6132
64.8008	64:48:03	1.4661	1.1434	0.0549	1.0217	0.2806	0.593
65.5514	65:33:05	1.4676	1.1402	0.0544	1.0066	0.2692	0.5804
66.3019	66:18:07	1.4665	1.1372	0.0534	0.9938	0.2543	0.5611
66.8022	66:48:08	1.4618	1.1325	0.0531	0.9789	0.2451	0.5479
67.5531	67:33:11	1.4528	1.13	0.052	0.9686	0.2319	0.5293
68.3036	68:18:13	1.4561	1.1227	0.0516	0.9524	0.2251	0.5144
69.0547	69:03:17	1.4529	1.114	0.0508	0.9337	0.2126	0.4956
69.8056	69:48:20	1.448	1.1152	0.0499	0.915	0.2054	0.4818
70.3058	70:18:21	1.4344	1.1135	0.0494	0.9016	0.194	0.4619
71.0564	71:03:23	1.4348	1.1066	0.0486	0.8819	0.1879	0.4469
71.8072	71:48:26	1.4173	1.1019	0.0479	0.8617	0.1787	0.4234
72.5583	72:33:30	1.4099	1.0952	0.0472	0.8411	0.1728	0.4108
73.3089	73:18:32	1.406	1.0963	0.0468	0.8277	0.1656	0.3934
73.8092	73:48:33	1.3952	1.1006	0.0462	0.8189	0.161	0.38
74.56	74:33:36	1.3844	1.0857	0.0452	0.8004	0.1533	0.3621
75.3106	75:18:38	1.3721	1.0498	0.0446	0.7728	0.1492	0.3503
76.0611	76:03:40	1.37	1.0472	0.0441	0.747	0.1423	0.3344
76.8117	76:48:42	1.368	1.0526	0.0432	0.7303	0.1383	0.3236
77.5625	77:33:45	1.365	1.051	0.0425	0.7161	0.132	0.3078
78.0628	78:03:46	1.362	1.0348	0.042	0.6978	0.1276	0.2978
78.8139	78:48:50	1.361	1.0266	0.0411	0.6706	0.121	0.2794
79.5647	79:33:53	1.36	1.006	0.0405	0.648	0.1174	0.2718
80.3153	80:18:55	1.356	0.9996	0.0402	0.627	0.113	0.2573
81.0664	81:03:59	1.343	0.988	0.0396	0.6061	0.1095	0.2465
81.5669	81:34:01	1.338	0.9789	0.0391	0.5905	0.1047	0.2327
82.3181	82:19:05	1.325	0.9629	0.0387	0.5689	0.1023	0.2242
83.0686	83:04:07	1.312	0.9506	0.0384	0.5495	0.0976	0.2117
83.8192	83:49:09	1.301	0.9348	0.0379	0.5341	0.0956	0.2025
84.57	84:34:12	1.295	0.9246	0.0372	0.5177	0.0903	0.1887
85.0703	85:04:13	1.286	0.9131	0.0372	0.5087	0.0869	0.1816		85 - 24 = 61 hours
85.8211	85:49:16	1.281	0.901	0.0365	0.4901	0.0819	0.1709
86.5717	86:34:18	1.276	0.8865	0.0363	0.474	0.0809	0.1655
87.3222	87:19:20	1.272	0.8726	0.0356	0.46	0.0771	0.1541
88.0728	88:04:22	1.268	0.8608	0.0352	0.4467	0.0732	0.1486
88.5733	88:34:24	1.261	0.8532	0.0351	0.4368	0.0713	0.1393
89.3239	89:19:26	1.257	0.8398	0.0347	0.4211	0.0683	0.1346
90.0747	90:04:29	1.253	0.8279	0.0344	0.4079	0.0665	0.128
90.8253	90:49:31	1.249	0.81	0.0342	0.3932	0.0656	0.1238
91.5753	91:34:31	1.245	0.7938	0.0336	0.3785	0.0619	0.1173
92.3258	92:19:33	1.241	0.7795	0.0332	0.3656	0.0601	0.1138
92.8264	92:49:35	1.238	0.77	0.033	0.357	0.0585	0.1089
93.5775	93:34:39	1.234	0.7534	0.0328	0.3442	0.0572	0.1061
94.3281	94:19:41	1.228	0.738	0.0327	0.3327	0.0569	0.1024
95.0786	95:04:43	1.224	0.7237	0.0324	0.322	0.0559	0.0978
95.8294	95:49:46	1.22	0.7047	0.032	0.3114	0.055	0.0941
96.3297	96:19:47	1.217	0.6947	0.0319	0.3049	0.0521	0.091
