# Supplementary material for: Combination of Talazoparib and Calcitriol Enhanced Anticancer Effect in Triple−Negative Breast Cancer Cell Lines
Source: Pharmaceuticals (Basel). 2022 Aug 29;15(9):1075. doi: 10.3390/ph15091075 (PMC9504984; doi:10.3390/ph15091075)
Supplement: Supplementary file 1 [file pharmaceuticals-15-01075-s001.zip › File S10.xlsx]

## Sheet: MDA468 Cell cycle
CELL CYCLE ANALYSIS MDA-MB-468
Sample	Replicate	Cell phase population (%)			Histogram
		G0/G1	S	G2/M
MDA-MB-468 control	1	59.78	26.79	13.4
	2	61.24	25.18	13.57
	3	58.32	28.4	13.28
	Average	59.78	26.79	13.4167
	Std Dev.	1.46	1.61	0.145717
	SEM	0.842931	0.929534	0.0841295
MDA-MB-468 Talazoparib	1	42.09	50.5	7.41
	2	41.02	48.95	10.03
	3	42.24	46.77	10.99
	Average	41.7833	48.74	9.47667
	Std Dev.	0.665307	1.87385	1.85303
	SEM	0.384115	1.08187	1.06985
MDA-MB-468 Calcitriol	1	51.72	30.26	18.03
	2	53.96	31.59	14.45
	3	51.84	29.72	18.44
	Average	52.5067	30.5233	16.9733
	Std Dev.	1.26005	0.96241	2.19487
	SEM	0.727492	0.555648	1.26721
MDA-MB-468 T+C	1	47.24	45.41	7.36
	2	45.88	45.72	8.4
	3	44.47	46.03	9.5
	Average	45.8633	45.72	8.42
	Std Dev.	1.38508	0.31	1.07014
	SEM	0.799674	0.178979	0.617846
