# Supplementary material for: Combination of Talazoparib and Calcitriol Enhanced Anticancer Effect in Triple−Negative Breast Cancer Cell Lines
Source: Pharmaceuticals (Basel). 2022 Aug 29;15(9):1075. doi: 10.3390/ph15091075 (PMC9504984; doi:10.3390/ph15091075)
Supplement: Supplementary file 1 [file pharmaceuticals-15-01075-s001.zip › File S2.xlsx]

## Sheet: Sheet1
S2	Antiproliferative effect of talazoparib and calcitriol on MDA-MB-468 cells.
Cell line	MDA-MB-468
Treatment	T+C
Date E-plate:	2021-06-14
Normalize Time: 24:56:27
Time (Hour)	Time (hh:mm:ss)	Y (A1,B1,A2)	Y (C1,B2,C2)	Y (D1,E1,D2)	Y (F1,E2,F2)	Y (H1,H2, H3)	Y (B3,C3,B4)
0	00:00:00	0	0	0	0	0	0
0.536111	00:32:10	0.0682	0.0548	0.0164	0.0141	0.0319	0.102
1.03639	01:02:11	0.6076	0.553	0.5301	0.5542	0.6359	0.2638
1.28639	01:17:11	0.8204	0.8083	0.802	0.8211	0.8587	0.4884
1.78639	01:47:11	0.9321	0.9525	0.9465	0.9726	0.9817	0.6634
2.03639	02:02:11	0.9015	0.9178	0.916	0.9393	0.9474	0.6271
2.53667	02:32:12	0.8024	0.8083	0.8087	0.8369	0.8464	0.5079
3.03667	03:02:12	0.7208	0.7342	0.7355	0.7503	0.7671	0.4266
3.28667	03:17:12	0.6981	0.7124	0.721	0.7244	0.7444	0.4051
3.78694	03:47:13	0.6649	0.6776	0.6904	0.6996	0.6972	0.377
4.03722	04:02:14	0.6524	0.6656	0.6743	0.6902	0.6783	0.3685
4.53722	04:32:14	0.6391	0.6491	0.6573	0.6675	0.6686	0.3529
5.03722	05:02:14	0.6267	0.6286	0.6362	0.6544	0.6535	0.3408
5.28722	05:17:14	0.625	0.6247	0.6336	0.6466	0.651	0.3352
5.7875	05:47:15	0.6151	0.6173	0.6268	0.638	0.6404	0.3248
6.0375	06:02:15	0.606	0.6176	0.6256	0.6368	0.6293	0.3191
6.53778	06:32:16	0.6075	0.6121	0.6212	0.6292	0.6274	0.3141
7.03778	07:02:16	0.6066	0.6083	0.6149	0.6302	0.628	0.3064
7.28778	07:17:16	0.6016	0.6109	0.6198	0.6278	0.6221	0.3
7.78778	07:47:16	0.6082	0.6138	0.6159	0.6266	0.6239	0.2987
8.03806	08:02:17	0.6114	0.6144	0.6172	0.6275	0.6282	0.2968
8.53806	08:32:17	0.6082	0.6202	0.6264	0.631	0.6291	0.2983
9.03806	09:02:17	0.6159	0.6258	0.6319	0.6395	0.6401	0.2978
9.28806	09:17:17	0.6169	0.6297	0.6313	0.6424	0.643	0.3004
9.78833	09:47:18	0.621	0.638	0.6445	0.6452	0.6408	0.3059
10.0383	10:02:18	0.6284	0.6407	0.6434	0.6519	0.6484	0.3091
10.5383	10:32:18	0.6322	0.647	0.6532	0.6539	0.6484	0.3237
11.0383	11:02:18	0.6456	0.6561	0.6599	0.662	0.6627	0.3298
11.2883	11:17:18	0.6469	0.6578	0.6644	0.6647	0.6633	0.3389
11.7886	11:47:19	0.6568	0.666	0.6742	0.6703	0.6709	0.3543
12.2886	12:17:19	0.6668	0.6715	0.6798	0.6801	0.678	0.368
12.5386	12:32:19	0.6675	0.6762	0.6861	0.6816	0.6768	0.3797
13.0386	13:02:19	0.6801	0.6886	0.6984	0.6884	0.6925	0.399
13.2886	13:17:19	0.685	0.6917	0.7014	0.6944	0.6989	0.4121
13.7886	13:47:19	0.6968	0.7001	0.7054	0.7006	0.7056	0.4303
14.2886	14:17:19	0.7073	0.7115	0.7172	0.7134	0.7179	0.448
14.5386	14:32:19	0.7109	0.7157	0.7212	0.7185	0.7213	0.4575
15.0386	15:02:19	0.7202	0.7274	0.7337	0.729	0.733	0.4834
15.2886	15:17:19	0.7284	0.7347	0.7356	0.7363	0.7377	0.4917
15.7889	15:47:20	0.7391	0.7433	0.7412	0.7462	0.7458	0.5163
16.2889	16:17:20	0.751	0.7535	0.7578	0.7572	0.7577	0.5446
16.5389	16:32:20	0.7594	0.7607	0.7614	0.7652	0.7599	0.5558
17.0389	17:02:20	0.7739	0.7729	0.7742	0.7776	0.7726	0.5825
17.2889	17:17:20	0.7798	0.7806	0.7828	0.7883	0.775	0.5917
17.7889	17:47:20	0.7927	0.7957	0.799	0.8022	0.7949	0.6229
18.2889	18:17:20	0.8055	0.8135	0.8126	0.8178	0.8081	0.6517
18.5389	18:32:20	0.8123	0.818	0.8231	0.8238	0.8179	0.6641
19.0392	19:02:21	0.8305	0.8362	0.8375	0.8374	0.8373	0.6998
19.2892	19:17:21	0.836	0.8437	0.8441	0.8456	0.8417	0.7096
19.7892	19:47:21	0.8513	0.8591	0.856	0.8615	0.8517	0.7342
20.2892	20:17:21	0.8677	0.8765	0.8718	0.8748	0.8695	0.7636
20.5392	20:32:21	0.877	0.8846	0.8816	0.8834	0.8787	0.7781
21.0392	21:02:21	0.8918	0.9046	0.8996	0.9037	0.8985	0.8041
21.2892	21:17:21	0.9003	0.9087	0.9035	0.9105	0.9013	0.8172
21.7892	21:47:21	0.9143	0.9282	0.9199	0.9262	0.9205	0.8447
22.2892	22:17:21	0.931	0.9399	0.9358	0.9369	0.9385	0.8676
22.5394	22:32:22	0.9383	0.9474	0.9391	0.947	0.941	0.8771
23.0397	23:02:23	0.9511	0.9663	0.954	0.9603	0.9551	0.9086
23.2897	23:17:23	0.9612	0.9717	0.9593	0.9666	0.9648	0.9196
23.7897	23:47:23	0.9754	0.9765	0.9711	0.9763	0.9773	0.9404
24.2897	24:17:23	0.9851	0.9911	0.9852	0.9886	0.9897	0.9645
24.5397	24:32:23	0.9892	0.9948	0.9929	0.9933	0.9923	0.9762
24.9408	24:56:27	1	1	1	1	1	1
25.7008	25:42:03	1.0589	0.91	0.9625	1.0282	0.8934	0.4797
26.2008	26:12:03	1.1527	0.8869	1.0155	1.0655	0.8928	0.2931
26.7008	26:42:03	1.2135	0.8721	1.0512	1.1028	0.8856	0.2036
27.2008	27:12:03	1.2512	0.8634	1.0754	1.1413	0.8801	0.1603
27.7008	27:42:03	1.2666	0.8451	1.091	1.1579	0.873	0.1323
28.2008	28:12:03	1.2705	0.8191	1.1006	1.1765	0.8456	0.1096
28.7011	28:42:04	1.2665	0.7954	1.1002	1.1809	0.8295	0.1034
29.2011	29:12:04	1.256	0.7766	1.1006	1.1879	0.8104	0.0944
29.7011	29:42:04	1.237	0.7559	1.1046	1.1947	0.7894	0.0866
30.2011	30:12:04	1.2187	0.7399	1.1018	1.1925	0.7751	0.0805
30.7011	30:42:04	1.197	0.7329	1.1004	1.1908	0.7615	0.0725
31.2011	31:12:04	1.1784	0.7256	1.0919	1.1827	0.7493	0.0741
31.7011	31:42:04	1.1599	0.7168	1.0895	1.1795	0.7343	0.0661
32.2011	32:12:04	1.1426	0.7144	1.083	1.1719	0.7175	0.0668
32.7014	32:42:05	1.1286	0.7093	1.069	1.1641	0.7086	0.0641
33.2014	33:12:05	1.1104	0.7072	1.0579	1.1554	0.6943	0.0619
33.7014	33:42:05	1.0998	0.7091	1.0422	1.1433	0.6845	0.0619
34.2014	34:12:05	1.0882	0.7082	1.0281	1.1311	0.6777	0.0619
34.7014	34:42:05	1.0751	0.7054	1.0119	1.1197	0.6699	0.056
35.2014	35:12:05	1.0651	0.7094	0.9941	1.1052	0.6654	0.0565
35.7014	35:42:05	1.0547	0.7087	0.9738	1.0947	0.6644	0.0536
36.2017	36:12:06	1.0455	0.7154	0.9544	1.0763	0.6691	0.0569
36.7017	36:42:06	1.0384	0.721	0.9366	1.063	0.671	0.053
37.2017	37:12:06	1.0296	0.7241	0.9148	1.048	0.6793	0.0524
37.7017	37:42:06	1.0249	0.7286	0.8985	1.0346	0.6821	0.0483
38.2017	38:12:06	1.0198	0.744	0.8846	1.0166	0.6965	0.0552
38.7017	38:42:06	1.0115	0.7555	0.8679	1.0023	0.7071	0.0514
39.2017	39:12:06	1.0096	0.77	0.8532	0.9847	0.7283	0.0492
39.7017	39:42:06	1.0103	0.7812	0.8365	0.9704	0.7433	0.0481
40.2019	40:12:07	1.009	0.7944	0.8221	0.9514	0.7696	0.0452
40.7019	40:42:07	1.0106	0.81	0.8128	0.9344	0.7911	0.0463
41.2019	41:12:07	1.0146	0.8282	0.8045	0.9207	0.8152	0.0472
41.7019	41:42:07	1.0208	0.8407	0.7923	0.9052	0.8369	0.0432
42.2019	42:12:07	1.0285	0.8567	0.782	0.8922	0.8576	0.0467
42.7019	42:42:07	1.0363	0.8706	0.7743	0.8768	0.8828	0.048
43.2019	43:12:07	1.0413	0.885	0.7675	0.863	0.9141	0.0492
43.7022	43:42:08	1.0514	0.8927	0.7549	0.8487	0.9335	0.0446
44.2022	44:12:08	1.0631	0.9078	0.7481	0.8361	0.957	0.0466
44.7022	44:42:08	1.073	0.9183	0.7431	0.8246	0.9885	0.047
45.2022	45:12:08	1.0873	0.9233	0.7337	0.8099	1.0064	0.045
45.7022	45:42:08	1.1011	0.9293	0.7245	0.7982	1.0341	0.0451
46.2022	46:12:08	1.1132	0.9397	0.7205	0.7857	1.0627	0.0473
46.7022	46:42:08	1.1249	0.9412	0.7107	0.7691	1.0813	0.0429
47.2022	47:12:08	1.1389	0.956	0.7066	0.761	1.1123	0.0449
47.7022	47:42:08	1.1531	0.9576	0.7023	0.7467	1.1339	0.0437
48.2022	48:12:08	1.1682	0.9594	0.696	0.7341	1.156	0.0431
48.7022	48:42:08	1.1803	0.9653	0.6901	0.7227	1.1842	0.043
49.2022	49:12:08	1.1914	0.9711	0.6859	0.7132	1.2132	0.0401
49.7022	49:42:08	1.2053	0.978	0.679	0.7042	1.2411	0.0463
50.2022	50:12:08	1.2226	0.9795	0.6735	0.6986	1.2548	0.0429
50.7022	50:42:08	1.2286	0.9894	0.6662	0.6896	1.2877	0.0455
51.2025	51:12:09	1.2368	0.9893	0.6596	0.6728	1.2867	0.0407
51.7025	51:42:09	1.2489	0.9921	0.6559	0.6638	1.3079	0.0424
52.2025	52:12:09	1.2578	0.9932	0.6455	0.6511	1.329	0.0434
52.7025	52:42:09	1.2652	0.9876	0.6401	0.6358	1.342	0.0403
53.2025	53:12:09	1.2758	0.9885	0.6374	0.6253	1.3558	0.0361
53.7025	53:42:09	1.2846	0.9912	0.6284	0.6133	1.3762	0.0376
54.2025	54:12:09	1.294	0.9909	0.6234	0.599	1.3878	0.0384
54.7028	54:42:10	1.3028	0.9858	0.6241	0.587	1.4007	0.0318
55.2028	55:12:10	1.3106	0.9876	0.6184	0.5747	1.4175	0.0344
55.7028	55:42:10	1.3175	0.9857	0.6158	0.562	1.4296	0.0329
56.2028	56:12:10	1.3268	0.9862	0.6116	0.549	1.4468	0.0345
56.7028	56:42:10	1.3325	0.9881	0.6056	0.5391	1.4561	0.0334
57.2028	57:12:10	1.335	0.9847	0.6079	0.5277	1.4703	0.0314
57.7028	57:42:10	1.3367	0.9798	0.6059	0.5139	1.4823	0.0272
58.2028	58:12:10	1.3462	0.9792	0.6023	0.5035	1.5006	0.0302
58.7031	58:42:11	1.3508	0.9734	0.5968	0.4871	1.5099	0.0336
59.2031	59:12:11	1.352	0.9711	0.5956	0.4799	1.519	0.0266
59.7031	59:42:11	1.3652	0.9651	0.5912	0.4671	1.53	0.0274
60.2031	60:12:11	1.3755	0.964	0.5854	0.4532	1.5466	0.0263
60.7031	60:42:11	1.3848	0.9603	0.5833	0.4408	1.5581	0.0244
61.2031	61:12:11	1.3864	0.9631	0.582	0.4293	1.5604	0.0248
61.7033	61:42:12	1.3975	0.9609	0.5756	0.4165	1.5682	0.0258
62.2036	62:12:13	1.3989	0.958	0.5773	0.4041	1.5748	0.0244
62.7036	62:42:13	1.408	0.9522	0.5755	0.3921	1.5824	0.0235
63.2036	63:12:13	1.4113	0.9578	0.5701	0.3805	1.5884	0.0246
63.7036	63:42:13	1.4123	0.9508	0.5721	0.3717	1.5858	0.0201
64.2036	64:12:13	1.4218	0.9488	0.5686	0.3604	1.5914	0.0237
64.7036	64:42:13	1.4313	0.9507	0.5659	0.3462	1.594	0.0218
65.2036	65:12:13	1.4361	0.948	0.5627	0.3336	1.5965	0.025
65.7036	65:42:13	1.4393	0.9409	0.5617	0.3279	1.5995	0.0195
66.2039	66:12:14	1.4467	0.9407	0.5586	0.3142	1.5902	0.0202
66.7039	66:42:14	1.45	0.9375	0.5576	0.3047	1.5913	0.0193
67.2039	67:12:14	1.4558	0.9365	0.5558	0.2933	1.5962	0.0202
67.7039	67:42:14	1.4596	0.932	0.5578	0.284	1.5915	0.0155
68.2039	68:12:14	1.4668	0.9309	0.5525	0.2738	1.5849	0.0177
68.7039	68:42:14	1.4743	0.9266	0.5523	0.2633	1.5811	0.0129
69.2042	69:12:15	1.483	0.9178	0.555	0.257	1.5867	0.0131
69.7044	69:42:16	1.4879	0.9151	0.5536	0.2483	1.585	0.0125
70.2044	70:12:16	1.4917	0.9175	0.5491	0.24	1.5883	0.0132
70.7044	70:42:16	1.4883	0.899	0.5377	0.2359	1.559	0.014
71.2044	71:12:16	1.477	0.8958	0.5318	0.2242	1.5339	0.0065
71.7044	71:42:16	1.4743	0.8904	0.5305	0.2192	1.5175	0.0072
72.2044	72:12:16	1.4773	0.8891	0.522	0.2062	1.5186	0.0043
72.7044	72:42:16	1.4859	0.8748	0.5228	0.2015	1.5077	0.0062
73.2044	73:12:16	1.4826	0.8705	0.5147	0.1889	1.4946	0.0018
73.7047	73:42:17	1.4766	0.8587	0.5128	0.1837	1.4806	-0.0002
74.2047	74:12:17	1.4769	0.8487	0.5018	0.1716	1.4752	-0.0001
74.7047	74:42:17	1.4824	0.8327	0.5005	0.1648	1.4573	-0.0001
75.2047	75:12:17	1.4845	0.8253	0.4917	0.1569	1.4392	-0.0004
75.7047	75:42:17	1.4851	0.8145	0.4836	0.1478	1.4267	-0.0009
76.2047	76:12:17	1.4859	0.8072	0.4764	0.1395	1.4075	-0.0005
76.7047	76:42:17	1.4803	0.8022	0.4677	0.1321	1.3898	-0.0005
77.205	77:12:18	1.4834	0.7978	0.4582	0.1216	1.3665	-0.0098
77.705	77:42:18	1.4795	0.7847	0.4543	0.1148	1.3438	-0.0086
78.205	78:12:18	1.4751	0.7733	0.4451	0.109	1.3218	-0.0029
78.705	78:42:18	1.4739	0.7662	0.4403	0.1006	1.3011	-0.0061
79.205	79:12:18	1.4716	0.7552	0.4302	0.097	1.2781	-0.0051
79.705	79:42:18	1.47	0.7502	0.4192	0.0869	1.2678	-0.0068
80.205	80:12:18	1.4644	0.7408	0.414	0.0817	1.2459	-0.004
80.705	80:42:18	1.463	0.7316	0.406	0.0763	1.2291	-0.008
81.205	81:12:18	1.4605	0.7221	0.3986	0.0714	1.208	-0.0093
81.705	81:42:18	1.4583	0.7149	0.3892	0.0646	1.1984	-0.0074
82.205	82:12:18	1.4584	0.7076	0.3766	0.056	1.1854	-0.0105
82.705	82:42:18	1.4558	0.6973	0.372	0.0501	1.1712	-0.0098
83.205	83:12:18	1.4582	0.6866	0.367	0.0466	1.1484	-0.0093
83.705	83:42:18	1.4586	0.6775	0.3583	0.0406	1.133	-0.0102
84.205	84:12:18	1.4606	0.6654	0.3525	0.0403	1.1155	-0.0071
84.7053	84:42:19	1.4611	0.6618	0.3444	0.0322	1.1087	-0.0134
85.2053	85:12:19	1.4663	0.6522	0.3377	0.0264	1.0984	-0.0115
85.7053	85:42:19	1.4685	0.6434	0.3335	0.0235	1.088	-0.0107
86.2053	86:12:19	1.4727	0.6319	0.3279	0.019	1.0789	-0.0108
86.7053	86:42:19	1.4779	0.6239	0.3175	0.0142	1.0748	-0.0137
87.2053	87:12:19	1.476	0.609	0.3153	0.0104	1.0616	-0.0097
87.7056	87:42:20	1.4779	0.5981	0.31	0.0061	1.0483	-0.0086
88.2058	88:12:21	1.4774	0.5949	0.3022	-0.0004	1.0464	-0.0133
88.7058	88:42:21	1.4848	0.5851	0.3004	-0.0056	1.0326	-0.0125
89.2058	89:12:21	1.4818	0.5743	0.2974	-0.0079	1.0219	-0.0108
89.7058	89:42:21	1.4871	0.5645	0.2915	-0.0097	1.0208	-0.0167
90.2058	90:12:21	1.4912	0.5525	0.2877	-0.015	1.0048	-0.0115
90.7058	90:42:21	1.4875	0.5488	0.2778	-0.0217	1.0004	-0.0161
91.2058	91:12:21	1.4906	0.5387	0.2768	-0.0253	0.9882	-0.013
91.7058	91:42:21	1.4952	0.5279	0.2747	-0.0258	0.977	-0.0137
92.2061	92:12:22	1.4949	0.5175	0.2687	-0.0283	0.9677	-0.0153
92.7061	92:42:22	1.4978	0.5104	0.2647	-0.0333	0.9692	-0.0142
93.2061	93:12:22	1.501	0.4991	0.2613	-0.0366	0.9635	-0.0139
93.7061	93:42:22	1.4979	0.4919	0.2551	-0.0421	0.9656	-0.021
94.2058	94:12:21	1.4935	0.4986	0.2512	-0.0524	0.9545	-0.0347
94.7058	94:42:21	1.4895	0.4956	0.2487	-0.053	0.9478	-0.0457
95.2111	95:12:40	1.4853	0.4912	0.2434	-0.0534	0.9358	-0.0457
95.9617	95:57:42	1.4786	0.4882	0.2351	-0.0539	0.9256	-0.0451
96.4622	96:27:44	1.4748	0.4859	0.2276	-0.0544	0.9184	-0.045
