# Supplementary material for: Combination of Talazoparib and Calcitriol Enhanced Anticancer Effect in Triple−Negative Breast Cancer Cell Lines
Source: Pharmaceuticals (Basel). 2022 Aug 29;15(9):1075. doi: 10.3390/ph15091075 (PMC9504984; doi:10.3390/ph15091075)
Supplement: Supplementary file 1 [file pharmaceuticals-15-01075-s001.zip › File S3.xlsx]

## Sheet: Sheet1
S3	Treatments effect in MRC-5 using BT-20 concentrations.
Cell Line	MRC-5
Treatment	BT-20 IC50 dose
Date	2021-03-01
Normalize Time: 23:33:16
Time (Hour)	Time (hh:mm:ss)	Y (A1,A2,A3)	Y (B1,B2,B3)	Y (C1,C2,C3)	Y (D1,D2,D3)	Y (E1,E2,E3)	Y (F1,F2,F3)
0	00:00:00	0	0	0	0	0	0
0.668333	00:40:06	0.0467	0.0595	0.0577	0.0546	0.0624	0.0625
1.16833	01:10:06	0.2138	0.2149	0.2288	0.2389	0.2551	0.2362
1.66861	01:40:07	0.5281	0.5322	0.5408	0.5565	0.5776	0.5699
2.16889	02:10:08	0.7474	0.752	0.7728	0.7877	0.8075	0.8094
2.66889	02:40:08	0.8599	0.8725	0.874	0.9034	0.9161	0.9145
3.16917	03:10:09	0.9686	0.9936	0.9816	1.0221	1.0393	1.0246
3.66944	03:40:10	1.0748	1.0984	1.0848	1.1281	1.1452	1.1389
4.16972	04:10:11	1.1784	1.2119	1.1975	1.2348	1.2622	1.2438
4.66972	04:40:11	1.2522	1.2897	1.2791	1.3106	1.3377	1.3307
5.16972	05:10:11	1.3259	1.3519	1.3471	1.3726	1.4023	1.3979
5.66972	05:40:11	1.3461	1.3767	1.3678	1.3893	1.4201	1.4151
6.17	06:10:12	1.3312	1.3597	1.3469	1.3645	1.3864	1.388
6.67028	06:40:13	1.2995	1.3185	1.3087	1.3177	1.34	1.3406
7.17028	07:10:13	1.2505	1.2685	1.2595	1.2687	1.2829	1.287
7.67028	07:40:13	1.2099	1.2223	1.209	1.2205	1.2363	1.2364
8.17028	08:10:13	1.1837	1.1789	1.1692	1.1809	1.1896	1.1974
8.67056	08:40:14	1.1624	1.1541	1.147	1.1468	1.1617	1.1743
9.17083	09:10:15	1.128	1.1166	1.1102	1.1105	1.1203	1.1342
9.67083	09:40:15	1.1013	1.0904	1.0853	1.0833	1.095	1.1081
10.1708	10:10:15	1.0792	1.063	1.0623	1.0558	1.0743	1.0801
10.6711	10:40:16	1.0538	1.0378	1.0438	1.0359	1.0503	1.0516
11.1714	11:10:17	1.0364	1.0232	1.0245	1.0181	1.0298	1.0293
11.6714	11:40:17	1.0276	1.0133	1.0095	1.0018	1.0152	1.0179
12.1714	12:10:17	1.0167	1.0057	0.9971	0.998	1.0056	1.0069
12.6714	12:40:17	1.0068	0.9985	0.9946	0.9876	1.001	1.0023
13.1717	13:10:18	0.9972	0.9922	0.9892	0.9847	0.997	0.9973
13.6719	13:40:19	0.9947	0.989	0.9868	0.9826	0.9893	0.9885
14.1722	14:10:20	0.9926	0.982	0.9845	0.9821	0.9873	0.9936
14.6722	14:40:20	0.9938	0.9747	0.9828	0.9752	0.9806	0.9864
15.1722	15:10:20	0.9882	0.9746	0.9841	0.9749	0.9782	0.983
15.6725	15:40:21	0.9833	0.9774	0.9826	0.9747	0.9769	0.9787
16.1728	16:10:22	0.9865	0.9749	0.9786	0.9774	0.9799	0.9808
16.6731	16:40:23	0.9883	0.975	0.978	0.9773	0.9789	0.9842
17.1731	17:10:23	0.9891	0.9752	0.9828	0.9772	0.9811	0.9834
17.6731	17:40:23	0.9872	0.9814	0.9878	0.9787	0.9843	0.9803
18.1731	18:10:23	0.9928	0.9836	0.9929	0.9798	0.9849	0.9879
18.6733	18:40:24	0.9938	0.9892	0.9945	0.9857	0.9855	0.9901
19.1736	19:10:25	0.9958	0.9856	0.9973	0.9847	0.9871	0.995
19.6739	19:40:26	0.9945	0.9856	0.9975	0.9858	0.9966	0.9943
20.1742	20:10:27	0.9961	0.9935	0.9946	0.9903	0.9985	0.9989
20.6742	20:40:27	1	0.9973	0.9948	0.9941	0.9973	1
21.1742	21:10:27	1.0035	0.9998	0.9947	1.0006	0.9947	0.9978
21.6742	21:40:27	1.004	0.9985	0.9961	0.9964	0.9903	0.9992
22.1744	22:10:28	1.0051	0.9961	0.997	0.9976	0.9913	1.0016
22.6747	22:40:29	1.0051	0.9992	1.0009	0.9983	0.9923	1.0072
23.1747	23:10:29	1.0023	1.0015	1.0032	1.0006	0.9957	1.0058
23.5544	23:33:16	1	1	1	1	1	1
23.6569	23:39:25	1.1507	1.0517	1.253	1.0662	1.0879	1.1317
23.9069	23:54:25	0.7918	0.538	0.2198	0.6	0.6197	0.6366
24.1569	24:09:25	0.8468	0.489	0.1376	0.5365	0.5415	0.5518
24.4072	24:24:26	0.9575	0.5566	0.1319	0.6065	0.6273	0.6329
24.6572	24:39:26	1.0297	0.6178	0.1327	0.6757	0.6983	0.7111
24.9072	24:54:26	1.0764	0.6721	0.1332	0.7408	0.7497	0.7692
25.1575	25:09:27	1.107	0.7219	0.1311	0.7909	0.7945	0.8171
25.4078	25:24:28	1.1257	0.7612	0.133	0.8367	0.8254	0.8543
25.6578	25:39:28	1.1385	0.7976	0.1303	0.8727	0.8556	0.8874
25.9078	25:54:28	1.1533	0.8275	0.13	0.9033	0.8804	0.9128
26.1581	26:09:29	1.1738	0.8529	0.1303	0.9253	0.8997	0.9367
26.4083	26:24:30	1.1909	0.8732	0.131	0.9482	0.9201	0.9589
26.6583	26:39:30	1.2039	0.8899	0.1303	0.9657	0.9356	0.9796
26.9083	26:54:30	1.2117	0.9063	0.1309	0.9795	0.9491	0.9967
27.1586	27:09:31	1.2206	0.9217	0.132	0.9931	0.9622	1.0061
27.4089	27:24:32	1.2228	0.9348	0.1322	1.0029	0.9749	1.0148
27.6589	27:39:32	1.2189	0.9433	0.1354	1.0066	0.9824	1.0214
27.9089	27:54:32	1.2143	0.9506	0.136	1.0122	0.9882	1.0252
28.1592	28:09:33	1.2095	0.9576	0.1374	1.0175	0.9987	1.0301
28.4094	28:24:34	1.2056	0.9645	0.1388	1.0184	0.9987	1.0328
28.6594	28:39:34	1.1983	0.9699	0.1404	1.0253	0.9994	1.0303
28.9094	28:54:34	1.1968	0.9793	0.1412	1.0307	0.9995	1.0311
29.16	29:09:36	1.1928	0.9838	0.1437	1.0298	0.9976	1.0274
29.4103	29:24:37	1.1865	0.9928	0.1442	1.0314	0.9972	1.0274
29.6603	29:39:37	1.1854	0.9941	0.1461	1.0311	0.9921	1.0223
29.9103	29:54:37	1.1809	0.9986	0.1465	1.0277	0.9908	1.0181
30.1608	30:09:39	1.1799	1.0068	0.1479	1.0257	0.9886	1.0119
30.4111	30:24:40	1.1653	1.0039	0.1488	1.0138	0.9811	1.0031
30.6611	30:39:40	1.1594	0.9974	0.1518	1.0079	0.9747	0.9907
30.9111	30:54:40	1.1532	0.998	0.1504	1.0002	0.9732	0.9843
31.1614	31:09:41	1.1517	0.9965	0.1529	0.9958	0.9691	0.9759
31.4117	31:24:42	1.1522	0.9997	0.1543	0.9919	0.9623	0.9704
31.6617	31:39:42	1.1503	1.0011	0.154	0.9854	0.9602	0.9664
31.9117	31:54:42	1.1442	1.0038	0.1553	0.9817	0.9605	0.963
32.1619	32:09:43	1.1449	1.0012	0.1568	0.9783	0.9568	0.9554
32.4122	32:24:44	1.137	1.0052	0.1574	0.9747	0.9539	0.9504
32.6622	32:39:44	1.1344	1.004	0.1599	0.9707	0.9497	0.9474
32.9122	32:54:44	1.131	1.0075	0.1603	0.9686	0.9469	0.9411
33.1628	33:09:46	1.1328	1.0086	0.1614	0.9649	0.9431	0.937
33.4131	33:24:47	1.1298	1.0144	0.161	0.9654	0.9458	0.9324
33.6631	33:39:47	1.1292	1.0196	0.1619	0.9614	0.9435	0.9286
33.9131	33:54:47	1.1272	1.0247	0.1631	0.9589	0.9452	0.9271
34.1633	34:09:48	1.1262	1.0292	0.1622	0.9594	0.9511	0.927
34.4133	34:24:48	1.1249	1.0297	0.1645	0.9564	0.9517	0.9299
34.6633	34:39:48	1.1204	1.0314	0.1642	0.9539	0.9552	0.9326
34.9133	34:54:48	1.119	1.0392	0.1642	0.9547	0.9605	0.9317
35.1636	35:09:49	1.1174	1.0472	0.1655	0.9515	0.9622	0.9295
35.4136	35:24:49	1.1165	1.0503	0.1648	0.9507	0.9654	0.931
35.6636	35:39:49	1.1126	1.0544	0.1662	0.9515	0.9692	0.9351
35.9139	35:54:50	1.115	1.0627	0.1665	0.9522	0.9759	0.9375
36.1642	36:09:51	1.1195	1.065	0.1674	0.9554	0.9808	0.9401
36.4142	36:24:51	1.1176	1.0753	0.169	0.9558	0.9921	0.9437
36.6642	36:39:51	1.1211	1.0802	0.1692	0.9536	0.996	0.9455
36.9144	36:54:52	1.1204	1.0801	0.1705	0.9536	1.003	0.9472
37.1647	37:09:53	1.12	1.0844	0.1701	0.9554	1.0076	0.9499
37.4147	37:24:53	1.1176	1.0875	0.1702	0.9567	1.0133	0.9504
37.6647	37:39:53	1.1119	1.095	0.171	0.9556	1.0213	0.9502
37.915	37:54:54	1.1094	1.095	0.1707	0.9579	1.0279	0.95
38.1653	38:09:55	1.1109	1.1005	0.1713	0.9559	1.0348	0.9551
38.4153	38:24:55	1.1125	1.1036	0.1716	0.9583	1.0397	0.9588
38.6653	38:39:55	1.1118	1.1144	0.1722	0.9549	1.0471	0.963
38.9156	38:54:56	1.116	1.1198	0.1722	0.9562	1.0584	0.963
39.1658	39:09:57	1.1141	1.129	0.1739	0.9555	1.0683	0.9668
39.4158	39:24:57	1.1142	1.1347	0.1745	0.9547	1.0734	0.9688
39.6658	39:39:57	1.1151	1.1391	0.1744	0.9525	1.0831	0.9698
39.9161	39:54:58	1.112	1.1418	0.1757	0.9485	1.0885	0.9742
40.1664	40:09:59	1.1123	1.1451	0.1758	0.9477	1.0961	0.9796
40.4164	40:24:59	1.1121	1.1511	0.1762	0.9499	1.1037	0.9808
40.6664	40:39:59	1.1146	1.1561	0.1761	0.948	1.1069	0.9838
40.9167	40:55:00	1.116	1.1614	0.1756	0.9514	1.1193	0.984
41.1669	41:10:01	1.1147	1.1726	0.1776	0.9496	1.1224	0.9861
41.4169	41:25:01	1.1144	1.1703	0.1769	0.9509	1.1295	0.9886
41.6669	41:40:01	1.1129	1.1778	0.1785	0.9506	1.1312	0.9922
41.9169	41:55:01	1.1141	1.1812	0.1791	0.9544	1.1368	0.9944
42.1672	42:10:02	1.116	1.1863	0.1787	0.9562	1.1428	0.9969
42.4172	42:25:02	1.1138	1.1965	0.1807	0.956	1.1456	0.9999
42.6672	42:40:02	1.1134	1.2008	0.1808	0.9554	1.1521	1.001
42.9172	42:55:02	1.117	1.2009	0.1819	0.9596	1.1608	1.0012
43.1675	43:10:03	1.1184	1.2036	0.1815	0.9577	1.1696	1.0032
43.4175	43:25:03	1.1219	1.2072	0.1816	0.9596	1.1701	1.0073
43.6675	43:40:03	1.1218	1.2134	0.1832	0.962	1.1763	1.0105
43.9175	43:55:03	1.1186	1.2139	0.1825	0.966	1.1817	1.0102
44.1678	44:10:04	1.1205	1.2214	0.1818	0.969	1.1881	1.0145
44.4181	44:25:05	1.1158	1.2313	0.1827	0.9669	1.1914	1.0208
44.6681	44:40:05	1.1163	1.2357	0.1828	0.9697	1.1985	1.0217
44.9181	44:55:05	1.1142	1.2377	0.1831	0.9683	1.2054	1.0234
45.1683	45:10:06	1.1135	1.2431	0.1842	0.9685	1.2112	1.0269
45.4186	45:25:07	1.1144	1.2455	0.1843	0.9699	1.2152	1.0276
45.6686	45:40:07	1.1167	1.2513	0.1856	0.9743	1.2186	1.0327
45.9186	45:55:07	1.1218	1.2514	0.185	0.9779	1.2289	1.035
46.1689	46:10:08	1.1225	1.2547	0.1844	0.9806	1.2342	1.0396
46.4189	46:25:08	1.1213	1.2625	0.1846	0.9827	1.2425	1.0444
46.6689	46:40:08	1.122	1.2718	0.1846	0.9859	1.2474	1.053
46.9189	46:55:08	1.1257	1.2746	0.1845	0.9868	1.2524	1.0583
47.1689	47:10:08	1.1284	1.2758	0.1854	0.9885	1.2611	1.0628
47.4192	47:25:09	1.1286	1.2801	0.1863	0.9914	1.2688	1.0668
47.6694	47:40:10	1.1327	1.286	0.1851	0.9938	1.2708	1.0686
47.9194	47:55:10	1.1333	1.2946	0.1851	0.9931	1.2771	1.0751
48.1697	48:10:11	1.1364	1.3032	0.1843	0.9937	1.285	1.0807
48.4197	48:25:11	1.1418	1.3087	0.1859	0.9996	1.2986	1.084
48.6697	48:40:11	1.1449	1.3178	0.1844	1.0034	1.305	1.0882
48.92	48:55:12	1.147	1.3219	0.1835	1.0108	1.3172	1.092
49.17	49:10:12	1.1471	1.3305	0.1829	1.0113	1.3257	1.0975
49.42	49:25:12	1.1497	1.3308	0.1837	1.0193	1.333	1.0998
49.6703	49:40:13	1.1525	1.339	0.1813	1.0237	1.3371	1.1034
49.9203	49:55:13	1.1542	1.3489	0.1819	1.0284	1.3413	1.1106
50.1703	50:10:13	1.1542	1.356	0.1806	1.0339	1.3489	1.1145
50.4206	50:25:14	1.1612	1.3576	0.1812	1.0379	1.3594	1.1194
50.6708	50:40:15	1.1645	1.3645	0.1807	1.0416	1.3676	1.1236
50.9208	50:55:15	1.1662	1.3744	0.1797	1.0448	1.3749	1.128
51.1708	51:10:15	1.1682	1.385	0.1784	1.0472	1.3827	1.1334
51.4211	51:25:16	1.1748	1.3936	0.1783	1.0548	1.3957	1.1405
51.6714	51:40:17	1.1752	1.4087	0.1757	1.0605	1.405	1.1503
51.9217	51:55:18	1.1784	1.4109	0.175	1.0648	1.4168	1.1524
52.1719	52:10:19	1.1828	1.4191	0.1741	1.0683	1.4335	1.1572
52.4222	52:25:20	1.1823	1.4277	0.173	1.0686	1.4432	1.1596
52.6725	52:40:21	1.1875	1.4372	0.1728	1.0739	1.4516	1.1631
52.9228	52:55:22	1.1896	1.4461	0.171	1.0787	1.4595	1.1675
53.1731	53:10:23	1.1959	1.4543	0.1706	1.0851	1.4709	1.1714
53.4233	53:25:24	1.2008	1.4607	0.17	1.0917	1.4813	1.1771
53.6736	53:40:25	1.2016	1.4707	0.1685	1.0951	1.4915	1.1821
53.9236	53:55:25	1.2033	1.4836	0.1673	1.0975	1.501	1.1858
54.1736	54:10:25	1.2099	1.4887	0.1658	1.1025	1.5142	1.1886
54.4239	54:25:26	1.2158	1.4982	0.1662	1.1023	1.5178	1.1945
54.6742	54:40:27	1.2173	1.5054	0.1657	1.1086	1.5295	1.1975
54.9242	54:55:27	1.2199	1.5175	0.1631	1.1111	1.5388	1.2014
55.1742	55:10:27	1.2214	1.5279	0.1611	1.1201	1.5577	1.211
55.4244	55:25:28	1.2235	1.5322	0.1602	1.12	1.5667	1.2179
55.6747	55:40:29	1.2303	1.5376	0.1585	1.1247	1.5975	1.2313
55.9247	55:55:29	1.2273	1.5388	0.1565	1.1223	1.6114	1.2358
56.1747	56:10:29	1.2375	1.5487	0.1548	1.1236	1.62	1.2354
56.425	56:25:30	1.2428	1.5622	0.1533	1.1297	1.6273	1.2351
56.6753	56:40:31	1.2446	1.5685	0.1515	1.1313	1.6313	1.2326
56.9253	56:55:31	1.2479	1.5746	0.1506	1.1357	1.6286	1.2323
57.1753	57:10:31	1.2515	1.584	0.1488	1.1364	1.6336	1.2331
57.4258	57:25:33	1.2518	1.5899	0.1482	1.1387	1.6443	1.2342
57.6761	57:40:34	1.2543	1.6009	0.1457	1.1417	1.65	1.236
57.9261	57:55:34	1.2567	1.604	0.1451	1.149	1.6602	1.2352
58.1761	58:10:34	1.2635	1.6118	0.1435	1.15	1.6696	1.2374
58.4264	58:25:35	1.2668	1.6249	0.1424	1.1562	1.679	1.2415
58.6764	58:40:35	1.2675	1.6351	0.139	1.1618	1.6856	1.2429
58.9264	58:55:35	1.2671	1.6408	0.1375	1.1678	1.6958	1.2437
59.1764	59:10:35	1.2687	1.6511	0.1358	1.1744	1.7041	1.2467
59.4267	59:25:36	1.2791	1.6563	0.1354	1.1755	1.707	1.2489
59.6769	59:40:37	1.2796	1.6645	0.1333	1.1824	1.7176	1.2519
59.9269	59:55:37	1.2833	1.6748	0.1319	1.187	1.7268	1.2545
60.1769	60:10:37	1.2863	1.6837	0.1308	1.1898	1.7339	1.2573
60.4272	60:25:38	1.2895	1.6844	0.1298	1.1938	1.7429	1.2606
60.6772	60:40:38	1.2933	1.693	0.129	1.2004	1.7527	1.2618
60.9272	60:55:38	1.3062	1.7056	0.127	1.2032	1.7594	1.2692
61.1772	61:10:38	1.3108	1.7173	0.1257	1.2052	1.774	1.2746
61.4275	61:25:39	1.3157	1.7243	0.1258	1.2105	1.7844	1.2741
61.6775	61:40:39	1.323	1.7372	0.1228	1.2136	1.7953	1.2766
61.9275	61:55:39	1.3318	1.7455	0.1222	1.2156	1.8032	1.2808
62.1775	62:10:39	1.3397	1.758	0.1199	1.2195	1.8162	1.2846
62.4278	62:25:40	1.3485	1.7666	0.1182	1.2221	1.8227	1.292
62.6781	62:40:41	1.3555	1.7735	0.119	1.2266	1.8344	1.2953
62.9281	62:55:41	1.3591	1.7912	0.1164	1.23	1.8393	1.2964
63.1781	63:10:41	1.366	1.8034	0.1147	1.2326	1.847	1.2985
63.4283	63:25:42	1.3692	1.812	0.1129	1.2383	1.8579	1.3039
63.6783	63:40:42	1.3708	1.818	0.1116	1.2456	1.8709	1.3057
63.9283	63:55:42	1.3772	1.8313	0.109	1.2489	1.8775	1.3115
64.1786	64:10:43	1.3768	1.8387	0.1088	1.2518	1.8904	1.315
64.4289	64:25:44	1.382	1.8463	0.1057	1.253	1.9004	1.3211
64.6789	64:40:44	1.3882	1.8532	0.1062	1.256	1.9122	1.3244
64.9289	64:55:44	1.3962	1.8597	0.1051	1.2606	1.926	1.3274
65.1792	65:10:45	1.4003	1.8697	0.1015	1.2645	1.9373	1.3304
65.4294	65:25:46	1.4056	1.8786	0.1016	1.2708	1.9472	1.3336
65.6794	65:40:46	1.4147	1.8857	0.0999	1.2713	1.9548	1.3389
65.9294	65:55:46	1.4193	1.8929	0.0971	1.2748	1.9638	1.3417
66.1797	66:10:47	1.4214	1.8973	0.097	1.2817	1.9716	1.3439
66.43	66:25:48	1.43	1.8969	0.0956	1.2823	1.9767	1.3492
66.68	66:40:48	1.4335	1.9036	0.0947	1.2858	1.9875	1.3513
66.93	66:55:48	1.4408	1.9151	0.0925	1.2929	1.9927	1.3561
67.18	67:10:48	1.4467	1.9229	0.0919	1.2957	1.999	1.3607
67.4303	67:25:49	1.4551	1.9353	0.0892	1.2989	2.0086	1.3625
67.6803	67:40:49	1.4601	1.9406	0.0888	1.3057	2.0175	1.361
67.9303	67:55:49	1.4694	1.9434	0.0863	1.3082	2.0258	1.3633
68.1806	68:10:50	1.4767	1.9555	0.0861	1.3144	2.0348	1.364
68.4308	68:25:51	1.4852	1.9704	0.0837	1.314	2.0408	1.3692
68.6808	68:40:51	1.4868	1.9812	0.0813	1.3193	2.0481	1.3718
68.9308	68:55:51	1.4946	1.9881	0.0796	1.3209	2.0605	1.3727
69.1808	69:10:51	1.4981	2.0016	0.0784	1.3231	2.0683	1.3744
69.4311	69:25:52	1.5002	2.006	0.0791	1.3259	2.0803	1.3749
69.6811	69:40:52	1.509	2.0133	0.0767	1.3275	2.0885	1.3784
69.9311	69:55:52	1.5148	2.02	0.0756	1.3301	2.0919	1.3791
70.1811	70:10:52	1.5189	2.0248	0.0748	1.3351	2.0991	1.38
70.4314	70:25:53	1.5215	2.0377	0.0732	1.3398	2.1082	1.3806
70.6814	70:40:53	1.5244	2.0391	0.0733	1.3434	2.1131	1.3795
70.9314	70:55:53	1.5312	2.054	0.0707	1.3489	2.1173	1.3833
71.1814	71:10:53	1.5361	2.059	0.0695	1.3521	2.1297	1.3856
71.4317	71:25:54	1.5388	2.0636	0.0682	1.3527	2.1391	1.3869
71.6817	71:40:54	1.5457	2.0687	0.0671	1.3561	2.1465	1.3866
71.9317	71:55:54	1.5511	2.0823	0.0651	1.3577	2.1564	1.3902
72.1817	72:10:54	1.555	2.093	0.0646	1.3588	2.1632	1.392
72.4319	72:25:55	1.5656	2.1006	0.0644	1.3625	2.1708	1.3916
72.6822	72:40:56	1.5744	2.1101	0.064	1.3679	2.1765	1.3925
72.9322	72:55:56	1.5814	2.1199	0.0628	1.3717	2.1857	1.3934
73.1822	73:10:56	1.5865	2.126	0.062	1.374	2.1942	1.396
73.4325	73:25:57	1.5976	2.1405	0.0585	1.3849	2.2092	1.4075
73.6828	73:40:58	1.6028	2.1446	0.0569	1.3849	2.214	1.405
73.9328	73:55:58	1.599	2.1473	0.0578	1.3843	2.2186	1.4012
74.1828	74:10:58	1.6067	2.1485	0.0564	1.3839	2.2187	1.3951
74.4331	74:25:59	1.6184	2.159	0.0545	1.3928	2.237	1.4081
74.6833	74:41:00	1.6268	2.1708	0.0517	1.3974	2.2506	1.4156
74.9333	74:56:00	1.6265	2.1656	0.0506	1.3941	2.2505	1.411
75.1833	75:11:00	1.6232	2.1609	0.0494	1.3933	2.2466	1.4021
75.4336	75:26:01	1.6247	2.162	0.0485	1.3903	2.2402	1.3963
75.6836	75:41:01	1.6269	2.1566	0.047	1.3893	2.2365	1.3922
75.9336	75:56:01	1.6332	2.1638	0.0472	1.3918	2.2363	1.3889
76.1836	76:11:01	1.6379	2.1622	0.0467	1.3938	2.2365	1.3808
76.4339	76:26:02	1.6428	2.1646	0.0443	1.3903	2.2335	1.3815
76.6842	76:41:03	1.6432	2.1673	0.0445	1.3908	2.2377	1.3771
76.9342	76:56:03	1.6449	2.1668	0.0418	1.3894	2.24	1.3764
77.1842	77:11:03	1.6496	2.1721	0.0424	1.3889	2.2417	1.374
77.4344	77:26:04	1.6542	2.1777	0.0415	1.3907	2.2433	1.3753
77.6844	77:41:04	1.6603	2.1797	0.0384	1.391	2.2411	1.3718
77.9344	77:56:04	1.6616	2.1849	0.0402	1.3894	2.2445	1.3693
78.1844	78:11:04	1.6694	2.1856	0.0394	1.3882	2.2442	1.3671
78.4347	78:26:05	1.67	2.1904	0.0369	1.3877	2.2443	1.3659
78.685	78:41:06	1.676	2.1945	0.0363	1.3856	2.2422	1.3622
78.935	78:56:06	1.6836	2.1923	0.0353	1.3835	2.2459	1.3602
79.185	79:11:06	1.6812	2.1924	0.0341	1.3831	2.2481	1.3576
79.4353	79:26:07	1.6867	2.1967	0.0341	1.3845	2.2466	1.3463
79.6853	79:41:07	1.6849	2.1931	0.0324	1.3843	2.245	1.3462
79.9353	79:56:07	1.6904	2.1932	0.0314	1.3858	2.2457	1.3438
80.1856	80:11:08	1.6918	2.1922	0.031	1.3883	2.2467	1.3412
80.4358	80:26:09	1.7029	2.198	0.0306	1.3853	2.244	1.3423
80.6858	80:41:09	1.7044	2.1975	0.0284	1.3848	2.2435	1.3396
80.9358	80:56:09	1.7168	2.1957	0.0276	1.3844	2.2446	1.3403
81.1858	81:11:09	1.7239	2.198	0.0269	1.3845	2.2425	1.3365
81.4361	81:26:10	1.7253	2.2013	0.0271	1.3844	2.2409	1.3328
81.6861	81:41:10	1.7348	2.2073	0.0274	1.3863	2.242	1.3306
81.9361	81:56:10	1.7312	2.2102	0.0275	1.3871	2.2428	1.3251
82.1864	82:11:11	1.7345	2.2071	0.0244	1.383	2.2332	1.323
82.4367	82:26:12	1.7356	2.2114	0.0239	1.3846	2.2292	1.3189
82.6867	82:41:12	1.7318	2.2165	0.0238	1.3855	2.2229	1.3192
82.9367	82:56:12	1.7347	2.2207	0.0238	1.3846	2.217	1.3176
83.1867	83:11:12	1.741	2.215	0.022	1.3843	2.2101	1.3179
83.4369	83:26:13	1.7438	2.2191	0.0236	1.3845	2.2114	1.312
83.6869	83:41:13	1.7484	2.2157	0.0209	1.3823	2.2084	1.3056
83.9369	83:56:13	1.7573	2.2114	0.0217	1.3862	2.2096	1.3039
84.1869	84:11:13	1.7558	2.2137	0.02	1.387	2.2058	1.2999
84.4372	84:26:14	1.7512	2.2129	0.0208	1.3878	2.2068	1.2989
84.6875	84:41:15	1.7556	2.218	0.0196	1.3863	2.203	1.2966
84.9375	84:56:15	1.7518	2.2138	0.0178	1.3887	2.1956	1.2956
85.1875	85:11:15	1.7481	2.2134	0.0171	1.3851	2.1925	1.2895
85.4381	85:26:17	1.7437	2.2102	0.0162	1.3859	2.1895	1.2837
85.6883	85:41:18	1.7489	2.2128	0.0167	1.3841	2.1864	1.282
85.9383	85:56:18	1.7503	2.2163	0.0146	1.385	2.1809	1.281
86.1883	86:11:18	1.7473	2.2201	0.014	1.3845	2.1778	1.2743
86.4386	86:26:19	1.7483	2.2248	0.0151	1.3841	2.175	1.272
86.6889	86:41:20	1.7457	2.2243	0.0137	1.3827	2.1708	1.2639
86.9389	86:56:20	1.7433	2.2256	0.0135	1.385	2.1699	1.2619
87.1889	87:11:20	1.7475	2.2295	0.0138	1.3838	2.1641	1.2578
87.4392	87:26:21	1.7425	2.2252	0.0121	1.3804	2.1609	1.2516
87.6894	87:41:22	1.7439	2.2281	0.0137	1.3818	2.1532	1.2532
87.9394	87:56:22	1.7452	2.2252	0.0115	1.3786	2.1475	1.2468
88.1894	88:11:22	1.7466	2.2286	0.0095	1.3748	2.1475	1.2407
88.4394	88:26:22	1.7418	2.2304	0.0106	1.3748	2.1451	1.2381
88.6897	88:41:23	1.7443	2.2293	0.0099	1.377	2.1373	1.235
88.9397	88:56:23	1.7455	2.2302	0.0096	1.3763	2.1284	1.2326
89.1897	89:11:23	1.7484	2.2283	0.0101	1.3753	2.1208	1.2306
89.4397	89:26:23	1.7397	2.2239	0.0074	1.3753	2.1135	1.2256
89.69	89:41:24	1.7382	2.2226	0.0075	1.3735	2.103	1.2232
89.94	89:56:24	1.7379	2.2275	0.0096	1.3722	2.0938	1.2155
90.19	90:11:24	1.734	2.2202	0.0092	1.3713	2.0876	1.2125
90.44	90:26:24	1.7297	2.2194	0.0084	1.3669	2.0778	1.208
90.6903	90:41:25	1.7202	2.2139	0.0069	1.3687	2.0732	1.1997
90.9403	90:56:25	1.7252	2.2143	0.0072	1.3666	2.0671	1.201
91.1903	91:11:25	1.7248	2.214	0.0067	1.3648	2.0615	1.1966
91.4406	91:26:26	1.7218	2.202	0.0045	1.3611	2.0517	1.1933
91.6908	91:41:27	1.7152	2.2052	0.0045	1.3614	2.0441	1.187
91.9408	91:56:27	1.715	2.1956	0.0044	1.357	2.0319	1.1851
92.1908	92:11:27	1.7142	2.1974	0.0049	1.3582	2.027	1.1816
92.4408	92:26:27	1.7143	2.1974	0.004	1.3538	2.0212	1.1755
92.6911	92:41:28	1.7129	2.1902	0.003	1.3507	2.0134	1.1711
92.9411	92:56:28	1.7073	2.1882	0.0044	1.3455	2.0042	1.1658
93.1911	93:11:28	1.7045	2.184	0.0026	1.3453	1.9938	1.1593
93.4414	93:26:29	1.7072	2.1836	0.0029	1.3394	1.9804	1.1559
93.6917	93:41:30	1.7016	2.181	0.0037	1.3389	1.9654	1.1529
93.9417	93:56:30	1.6939	2.1749	0.0022	1.3376	1.9573	1.1455
94.1917	94:11:30	1.6902	2.1682	0.0008	1.3381	1.9543	1.1417
94.4419	94:26:31	1.6909	2.1682	0.0028	1.3375	1.9465	1.1405
94.6922	94:41:32	1.6775	2.1699	0.0018	1.3322	1.9398	1.1355
94.9422	94:56:32	1.6731	2.1665	-0.0005	1.3302	1.9347	1.128
95.1922	95:11:32	1.6716	2.1656	0.0003	1.3265	1.9294	1.1255
95.4422	95:26:32	1.6683	2.1626	0.0002	1.322	1.9216	1.12
95.6925	95:41:33	1.6634	2.1628	0.0002	1.3189	1.9135	1.1152
95.9425	95:56:33	1.6581	2.1602	-0.001	1.3171	1.8987	1.1114
96.1925	96:11:33	1.6536	2.1595	-0.0005	1.3128	1.8919	1.1048
