# Supplementary material for: Combination of Talazoparib and Calcitriol Enhanced Anticancer Effect in Triple−Negative Breast Cancer Cell Lines
Source: Pharmaceuticals (Basel). 2022 Aug 29;15(9):1075. doi: 10.3390/ph15091075 (PMC9504984; doi:10.3390/ph15091075)
Supplement: Supplementary file 1 [file pharmaceuticals-15-01075-s001.zip › File S4.xlsx]

## Sheet: Sheet1
S4	Treatments effect in MRC-5 using MDA-MB-468 concentration.
Cell Line	MRC-5
Treatment	MDA-MB-468 IC50 dose
Date	2021-03-18
Normalize Time: 22:24:44
Time (Hour)	Time (hh:mm:ss)	Y (A3,B3,A4)	Y (C3,B4,C4)	Y (D3,E3,D4)	Y (F3,E4,F4)	Y (H4)
0	00:00:00	0	0	0	0	0
0.501389	00:30:05	0.0533	0.05	0.0461	0.0399	0.0569
1.00111	01:00:04	0.3082	0.3012	0.2993	0.2989	0.3142
1.50139	01:30:05	0.7211	0.7447	0.7204	0.7428	0.745
2.00167	02:00:06	1.0645	1.0972	1.0771	1.1047	1.0757
2.50194	02:30:07	1.3189	1.3442	1.3363	1.3679	1.3147
3.00194	03:00:07	1.4873	1.4877	1.5034	1.537	1.4768
3.50222	03:30:08	1.5817	1.5596	1.5935	1.6214	1.5615
4.0025	04:00:09	1.628	1.6008	1.6452	1.6588	1.6146
4.50278	04:30:10	1.6118	1.5838	1.6277	1.644	1.6222
5.00306	05:00:11	1.5683	1.54	1.5761	1.5948	1.5982
5.50222	05:30:08	1.5028	1.4779	1.5087	1.5234	1.5409
6.0025	06:00:09	1.42	1.3995	1.4298	1.4429	1.4598
6.50278	06:30:10	1.3259	1.3144	1.3422	1.3572	1.3839
7.00278	07:00:10	1.245	1.2342	1.2562	1.267	1.3016
7.50306	07:30:11	1.1682	1.1614	1.1733	1.1848	1.2171
8.00333	08:00:12	1.1027	1.0966	1.1067	1.1205	1.1567
8.50361	08:30:13	1.0441	1.0408	1.0519	1.0612	1.0922
9.00389	09:00:14	1.0017	0.9957	1.0085	1.0178	1.0451
9.50417	09:30:15	0.9664	0.9611	0.9751	0.9802	1.0084
10.0042	10:00:15	0.935	0.9367	0.9476	0.9547	0.981
10.5044	10:30:16	0.9185	0.9161	0.9253	0.9345	0.9545
11.0047	11:00:17	0.904	0.9038	0.91	0.9212	0.9412
11.505	11:30:18	0.8914	0.8937	0.9044	0.9149	0.9258
12.0053	12:00:19	0.8821	0.8878	0.8989	0.9052	0.9177
12.5053	12:30:19	0.8772	0.8852	0.8941	0.8972	0.9094
13.0056	13:00:20	0.876	0.8904	0.8945	0.8959	0.9
13.5058	13:30:21	0.8798	0.8942	0.8998	0.8939	0.8986
14.0061	14:00:22	0.8863	0.8984	0.8987	0.8988	0.898
14.5064	14:30:23	0.8885	0.9068	0.9077	0.9028	0.9121
15.0061	15:00:22	0.8943	0.9128	0.9162	0.9041	0.9163
15.5061	15:30:22	0.9018	0.9167	0.9211	0.9177	0.9223
16.0064	16:00:23	0.909	0.9265	0.9319	0.927	0.9351
16.5067	16:30:24	0.9201	0.9373	0.9387	0.9326	0.9515
17.0069	17:00:25	0.9277	0.9452	0.9482	0.9447	0.9524
17.5072	17:30:26	0.9359	0.9522	0.9579	0.952	0.9627
18.0072	18:00:26	0.9438	0.9573	0.9648	0.9572	0.9647
18.5075	18:30:27	0.9533	0.9649	0.9692	0.9643	0.9697
19.0078	19:00:28	0.9613	0.9741	0.9751	0.9736	0.9787
19.5081	19:30:29	0.9731	0.9795	0.9788	0.9848	0.9872
20.0083	20:00:30	0.9785	0.9875	0.9851	0.9847	0.9854
20.5081	20:30:29	0.9809	0.9852	0.9873	0.9811	0.9948
21.0081	21:00:29	0.98	0.9896	0.9936	0.9867	0.9864
21.5083	21:30:30	0.9848	0.9907	0.9939	0.996	0.987
22.0086	22:00:31	0.9926	0.9957	0.9948	0.9964	0.9924
22.4122	22:24:44	1	1	1	1	1
22.5306	22:31:50	1.0757	1.0072	1.0143	1.0526	1.2807
22.7808	22:46:51	0.7293	0.3416	0.5063	0.365	0.2064
23.0311	23:01:52	0.7987	0.3568	0.4877	0.3668	0.1605
23.2817	23:16:54	0.9053	0.463	0.5775	0.4673	0.1572
23.5319	23:31:55	0.9616	0.5619	0.6355	0.5602	0.1573
23.7825	23:46:57	0.9965	0.6359	0.6712	0.6265	0.1591
24.0328	24:01:58	1.0199	0.6898	0.6979	0.6826	0.1593
24.2833	24:17:00	1.036	0.7387	0.7242	0.7318	0.1586
24.5339	24:32:02	1.0443	0.7765	0.7442	0.7739	0.1578
24.7842	24:47:03	1.0536	0.8055	0.761	0.8121	0.1589
25.0347	25:02:05	1.0649	0.8214	0.775	0.8411	0.1551
25.285	25:17:06	1.0766	0.8268	0.7861	0.8634	0.1532
25.5356	25:32:08	1.091	0.8318	0.8027	0.8769	0.1549
25.7858	25:47:09	1.1061	0.8286	0.8171	0.8805	0.1519
26.0364	26:02:11	1.1163	0.8304	0.8327	0.8817	0.1548
26.2867	26:17:12	1.1219	0.8299	0.85	0.879	0.1524
26.5372	26:32:14	1.1254	0.8315	0.8622	0.8755	0.1526
26.7875	26:47:15	1.1297	0.8368	0.876	0.8723	0.1553
27.0381	27:02:17	1.1334	0.8392	0.8874	0.8709	0.1548
27.2886	27:17:19	1.1332	0.8436	0.8954	0.8718	0.1556
27.5389	27:32:20	1.1299	0.8476	0.9055	0.8766	0.153
27.7894	27:47:22	1.1303	0.8515	0.9124	0.8827	0.1531
28.0397	28:02:23	1.1304	0.858	0.9156	0.8866	0.1555
28.2903	28:17:25	1.1302	0.8596	0.9224	0.8903	0.1557
28.5406	28:32:26	1.1263	0.8621	0.924	0.8959	0.1537
28.7911	28:47:28	1.1255	0.8658	0.9272	0.9009	0.1532
29.0414	29:02:29	1.1252	0.8687	0.9292	0.9022	0.1556
29.2919	29:17:31	1.1214	0.8701	0.9301	0.9072	0.1537
29.5422	29:32:32	1.1193	0.8679	0.9325	0.9083	0.1549
29.7928	29:47:34	1.1165	0.8679	0.9338	0.9087	0.1553
30.0433	30:02:36	1.1129	0.8695	0.9321	0.9113	0.154
30.2936	30:17:37	1.1093	0.8666	0.9327	0.9092	0.1546
30.5442	30:32:39	1.1077	0.867	0.9324	0.9081	0.1519
30.7944	30:47:40	1.1087	0.8654	0.9343	0.9071	0.1547
31.045	31:02:42	1.1084	0.867	0.937	0.9051	0.1548
31.2953	31:17:43	1.1112	0.8723	0.9373	0.9066	0.1524
31.5458	31:32:45	1.1109	0.8745	0.9407	0.9075	0.155
31.7961	31:47:46	1.111	0.8795	0.9399	0.9078	0.1546
32.0467	32:02:48	1.1083	0.8803	0.9406	0.9083	0.1553
32.2967	32:17:48	1.1066	0.877	0.9452	0.9074	0.1549
32.5469	32:32:49	1.1066	0.8746	0.9469	0.909	0.1546
32.7975	32:47:51	1.105	0.8731	0.9504	0.9086	0.1546
33.0478	33:02:52	1.1021	0.8739	0.9528	0.9112	0.1524
33.2983	33:17:54	1.0996	0.8707	0.9577	0.9101	0.1551
33.5486	33:32:55	1.1011	0.87	0.9635	0.9083	0.1552
33.7992	33:47:57	1.1001	0.8684	0.9685	0.9097	0.154
34.0494	34:02:58	1.1	0.869	0.9748	0.9088	0.1534
34.3	34:18:00	1.1003	0.867	0.982	0.9069	0.1543
34.5503	34:33:01	1.0974	0.8667	0.9854	0.9055	0.1536
34.8008	34:48:03	1.099	0.8634	0.9935	0.9043	0.154
35.0514	35:03:05	1.1006	0.8634	0.9989	0.903	0.1515
35.3017	35:18:06	1.1004	0.8593	1.0059	0.9007	0.1544
35.5522	35:33:08	1.1031	0.8587	1.0082	0.901	0.1511
35.8019	35:48:07	1.1046	0.8567	1.016	0.8998	0.1511
36.0525	36:03:09	1.1026	0.8548	1.027	0.8986	0.1532
36.3028	36:18:10	1.1067	0.8527	1.0298	0.8982	0.1525
36.5533	36:33:12	1.1082	0.8498	1.0362	0.8952	0.1525
36.8036	36:48:13	1.1095	0.8515	1.0397	0.8941	0.1517
37.0542	37:03:15	1.1092	0.8504	1.0507	0.8904	0.1534
37.3042	37:18:15	1.1123	0.8491	1.0567	0.8926	0.1537
37.5544	37:33:16	1.1139	0.8479	1.0636	0.8927	0.1538
37.805	37:48:18	1.1161	0.8471	1.0754	0.8926	0.1545
38.0553	38:03:19	1.1181	0.8458	1.0803	0.8904	0.1523
38.3058	38:18:21	1.1181	0.8423	1.0909	0.8889	0.1539
38.5561	38:33:22	1.1219	0.8425	1.0946	0.8916	0.1502
38.8067	38:48:24	1.1257	0.8397	1.1008	0.8889	0.152
39.0569	39:03:25	1.1291	0.8395	1.1113	0.8859	0.1528
39.3075	39:18:27	1.131	0.8397	1.1181	0.8839	0.1529
39.5578	39:33:28	1.1368	0.8407	1.1223	0.8836	0.1519
39.8083	39:48:30	1.1437	0.8422	1.1309	0.8853	0.1515
40.0589	40:03:32	1.1493	0.8423	1.1389	0.8841	0.1517
40.3092	40:18:33	1.153	0.8452	1.1443	0.8848	0.1507
40.5597	40:33:35	1.1536	0.8449	1.1539	0.8844	0.153
40.81	40:48:36	1.1555	0.8469	1.1584	0.8859	0.1509
41.0606	41:03:38	1.1573	0.8459	1.1669	0.8819	0.1523
41.3108	41:18:39	1.1601	0.8481	1.1706	0.8829	0.1516
41.5614	41:33:41	1.1648	0.8503	1.1773	0.885	0.1513
41.8117	41:48:42	1.1699	0.8509	1.1846	0.8838	0.1525
42.0622	42:03:44	1.1717	0.8524	1.191	0.8832	0.1537
42.3125	42:18:45	1.1742	0.8535	1.1983	0.8821	0.1534
42.5631	42:33:47	1.1758	0.8558	1.206	0.8819	0.1527
42.8136	42:48:49	1.1775	0.8582	1.2122	0.8835	0.1522
43.0639	43:03:50	1.1843	0.8641	1.2183	0.8839	0.152
43.3144	43:18:52	1.1902	0.8644	1.2219	0.8878	0.15
43.5647	43:33:53	1.1991	0.8678	1.2288	0.8905	0.1524
43.8153	43:48:55	1.2049	0.8716	1.2365	0.8918	0.1515
44.0656	44:03:56	1.2112	0.8737	1.2445	0.894	0.1518
44.3161	44:18:58	1.2171	0.8802	1.25	0.8974	0.1505
44.5664	44:33:59	1.2198	0.8813	1.259	0.8966	0.1522
44.8169	44:49:01	1.2249	0.886	1.2667	0.8987	0.1522
45.0672	45:04:02	1.2304	0.8897	1.2754	0.8974	0.1521
45.3178	45:19:04	1.2364	0.8924	1.2831	0.9005	0.1518
45.5683	45:34:06	1.2451	0.894	1.2932	0.9019	0.149
45.8186	45:49:07	1.2509	0.8944	1.303	0.901	0.1488
46.0692	46:04:09	1.2575	0.8964	1.3136	0.9022	0.1507
46.3194	46:19:10	1.2592	0.8964	1.3235	0.9027	0.1521
46.57	46:34:12	1.2647	0.9004	1.3346	0.902	0.1524
46.8203	46:49:13	1.2693	0.9044	1.3443	0.9049	0.1497
47.0708	47:04:15	1.2756	0.9061	1.3561	0.9041	0.1513
47.3211	47:19:16	1.2835	0.9101	1.3659	0.9074	0.1517
47.5717	47:34:18	1.2882	0.9147	1.3767	0.9078	0.1513
47.8219	47:49:19	1.2954	0.9199	1.3889	0.909	0.1512
48.0725	48:04:21	1.3006	0.9227	1.3995	0.9116	0.1532
48.3231	48:19:23	1.3032	0.9274	1.4096	0.9116	0.1503
48.5733	48:34:24	1.307	0.9332	1.4185	0.9143	0.1504
48.8239	48:49:26	1.3127	0.9403	1.4272	0.9178	0.151
49.0742	49:04:27	1.3164	0.9426	1.4401	0.9204	0.1517
49.3247	49:19:29	1.3223	0.9472	1.4481	0.9249	0.1523
49.575	49:34:30	1.3269	0.9518	1.4609	0.9262	0.1517
49.8256	49:49:32	1.3324	0.9584	1.47	0.9303	0.1518
50.0758	50:04:33	1.3352	0.9661	1.4817	0.9323	0.1511
50.3264	50:19:35	1.3412	0.9703	1.4938	0.9348	0.1509
50.5764	50:34:35	1.3454	0.9738	1.5064	0.9361	0.149
50.8267	50:49:36	1.355	0.979	1.5132	0.94	0.151
51.0772	51:04:38	1.3653	0.9822	1.5274	0.941	0.1506
51.3275	51:19:39	1.3695	0.9847	1.5393	0.9459	0.1493
51.5781	51:34:41	1.3737	0.9905	1.5487	0.9497	0.1499
51.8283	51:49:42	1.3781	0.991	1.5612	0.951	0.1516
52.0789	52:04:44	1.3808	0.9987	1.5728	0.9561	0.1499
52.3292	52:19:45	1.3877	1.003	1.5858	0.9578	0.1502
52.5797	52:34:47	1.39	1.0095	1.5978	0.9605	0.1481
52.83	52:49:48	1.3964	1.0149	1.6156	0.961	0.1488
53.0806	53:04:50	1.4049	1.0225	1.6261	0.9669	0.1504
53.3311	53:19:52	1.4101	1.0285	1.6424	0.9693	0.1504
53.5814	53:34:53	1.4164	1.0359	1.656	0.9745	0.148
53.8319	53:49:55	1.4224	1.0417	1.6671	0.9773	0.1508
54.0822	54:04:56	1.4277	1.0458	1.6794	0.9807	0.1502
54.3328	54:19:58	1.4349	1.0505	1.6927	0.9826	0.1503
54.5831	54:34:59	1.4384	1.055	1.704	0.9866	0.1501
54.8336	54:50:01	1.4436	1.0587	1.7163	0.9906	0.1485
55.0839	55:05:02	1.4461	1.0618	1.73	0.9903	0.1479
55.3344	55:20:04	1.4529	1.0712	1.7412	0.9966	0.1487
55.5847	55:35:05	1.4574	1.0747	1.7532	0.9999	0.1479
55.8353	55:50:07	1.4676	1.0792	1.7632	1.0035	0.1486
56.0858	56:05:09	1.4751	1.0817	1.7752	1.0047	0.1475
56.3361	56:20:10	1.4865	1.0975	1.7918	1.0174	0.146
56.5867	56:35:12	1.4947	1.104	1.8078	1.0222	0.1458
56.8369	56:50:13	1.4971	1.1049	1.8102	1.0205	0.1464
57.0875	57:05:15	1.5013	1.1078	1.8177	1.0201	0.1459
57.3378	57:20:16	1.5141	1.1107	1.8283	1.0201	0.146
57.5883	57:35:18	1.5217	1.1164	1.8409	1.021	0.1454
57.8386	57:50:19	1.526	1.1214	1.8474	1.0224	0.143
58.0892	58:05:21	1.5358	1.1257	1.857	1.0258	0.1453
58.3394	58:20:22	1.5418	1.1303	1.8719	1.0286	0.1429
58.59	58:35:24	1.5457	1.1373	1.881	1.0302	0.1437
58.84	58:50:24	1.5486	1.144	1.8891	1.0339	0.1441
59.0903	59:05:25	1.5541	1.1452	1.9018	1.037	0.1423
59.3408	59:20:27	1.5557	1.1545	1.9105	1.0396	0.1428
59.5911	59:35:28	1.565	1.1593	1.9251	1.0407	0.1401
59.8417	59:50:30	1.569	1.1653	1.9364	1.0446	0.1397
60.0919	60:05:31	1.5733	1.1675	1.9492	1.0455	0.1386
60.3425	60:20:33	1.5819	1.1742	1.9562	1.0483	0.1387
60.5928	60:35:34	1.5884	1.1762	1.9683	1.0488	0.1379
60.8431	60:50:35	1.5954	1.1807	1.9745	1.052	0.1387
61.0933	61:05:36	1.6032	1.1846	1.986	1.0545	0.137
61.3439	61:20:38	1.6098	1.1876	1.9931	1.0572	0.1386
61.5942	61:35:39	1.6139	1.1896	2.0035	1.06	0.1376
61.8444	61:50:40	1.62	1.1941	2.0127	1.0606	0.1363
62.0947	62:05:41	1.6267	1.1958	2.0233	1.061	0.1353
62.345	62:20:42	1.6361	1.2005	2.0319	1.0647	0.1346
62.5956	62:35:44	1.6423	1.2029	2.0413	1.0651	0.1342
62.8458	62:50:45	1.6492	1.2101	2.0466	1.0702	0.1364
63.0961	63:05:46	1.6552	1.2134	2.0574	1.0698	0.1337
63.3464	63:20:47	1.6612	1.2186	2.0614	1.0739	0.1347
63.5969	63:35:49	1.6642	1.2212	2.0694	1.0755	0.1339
63.8472	63:50:50	1.6703	1.2239	2.0791	1.0764	0.134
64.0975	64:05:51	1.6761	1.2304	2.0879	1.0794	0.1322
64.3478	64:20:52	1.6794	1.2328	2.0956	1.0809	0.1347
64.5983	64:35:54	1.6854	1.2401	2.1037	1.0833	0.1335
64.8486	64:50:55	1.6949	1.2455	2.1096	1.084	0.1327
65.0989	65:05:56	1.704	1.2501	2.1159	1.0853	0.1322
65.3492	65:20:57	1.7066	1.2524	2.1242	1.0855	0.1293
65.5997	65:35:59	1.7109	1.2528	2.1286	1.0873	0.1313
65.85	65:51:00	1.7198	1.2577	2.1337	1.0892	0.1306
66.1003	66:06:01	1.7229	1.2629	2.1405	1.0923	0.1302
66.3506	66:21:02	1.7288	1.2638	2.1497	1.092	0.1283
66.6014	66:36:05	1.7304	1.2683	2.153	1.0921	0.1277
66.8519	66:51:07	1.7403	1.2715	2.1579	1.0934	0.1263
67.1022	67:06:08	1.7455	1.2781	2.1627	1.0943	0.1273
67.3525	67:21:09	1.7464	1.2802	2.1701	1.0958	0.1252
67.6028	67:36:10	1.752	1.2808	2.1753	1.0959	0.1246
67.8533	67:51:12	1.7578	1.2868	2.1778	1.0984	0.1246
68.1036	68:06:13	1.7598	1.2903	2.1841	1.0984	0.1235
68.3539	68:21:14	1.7593	1.2982	2.1857	1.1015	0.1249
68.6042	68:36:15	1.7668	1.2994	2.1901	1.103	0.1255
68.8547	68:51:17	1.7697	1.3015	2.1963	1.1025	0.125
69.105	69:06:18	1.7739	1.3061	2.1989	1.1037	0.1243
69.3553	69:21:19	1.7773	1.3095	2.2026	1.1075	0.123
69.6056	69:36:20	1.782	1.3137	2.2047	1.1083	0.1235
69.8561	69:51:22	1.7875	1.3197	2.2072	1.1068	0.1228
70.1058	70:06:21	1.7954	1.3238	2.2139	1.1079	0.122
70.3561	70:21:22	1.8029	1.33	2.2159	1.1085	0.1208
70.6064	70:36:23	1.8246	1.345	2.2269	1.123	0.1189
70.8569	70:51:25	1.8358	1.3551	2.2276	1.1314	0.1209
71.1072	71:06:26	1.8331	1.3434	2.2249	1.1206	0.1188
71.3578	71:21:28	1.8375	1.3417	2.2253	1.1146	0.1163
71.6081	71:36:29	1.8366	1.3399	2.2237	1.1144	0.1154
71.8583	71:51:30	1.8384	1.3444	2.2198	1.1147	0.1178
72.1086	72:06:31	1.8489	1.352	2.2196	1.1199	0.1163
72.3592	72:21:33	1.8563	1.3574	2.226	1.123	0.1148
72.6094	72:36:34	1.8582	1.3597	2.2284	1.1235	0.1135
72.8597	72:51:35	1.8603	1.3558	2.2229	1.1178	0.1124
73.11	73:06:36	1.8584	1.3549	2.2226	1.1162	0.1132
73.3606	73:21:38	1.8538	1.3552	2.2212	1.113	0.1115
73.6108	73:36:39	1.8488	1.3592	2.221	1.1087	0.1118
73.8611	73:51:40	1.8497	1.3584	2.2182	1.1089	0.1104
74.1114	74:06:41	1.8449	1.3606	2.2164	1.1093	0.1091
74.3619	74:21:43	1.8495	1.3587	2.2185	1.1092	0.1074
74.6122	74:36:44	1.8507	1.3633	2.215	1.109	0.1085
74.8625	74:51:45	1.8484	1.3603	2.2168	1.1059	0.1078
75.1128	75:06:46	1.8474	1.3651	2.2113	1.1061	0.1068
75.3633	75:21:48	1.8485	1.3627	2.2153	1.1054	0.1067
75.6136	75:36:49	1.8446	1.3632	2.2127	1.1044	0.106
75.8639	75:51:50	1.8479	1.3653	2.2128	1.1022	0.1068
76.1142	76:06:51	1.8459	1.3611	2.2136	1.1008	0.1052
76.3647	76:21:53	1.8451	1.3595	2.2136	1.1015	0.1038
76.615	76:36:54	1.8424	1.359	2.213	1.0986	0.1034
76.8653	76:51:55	1.8498	1.3615	2.2074	1.0994	0.1053
77.1156	77:06:56	1.8467	1.3573	2.2035	1.0964	0.104
77.3661	77:21:58	1.8516	1.3563	2.2038	1.0955	0.1014
77.6164	77:36:59	1.8535	1.3598	2.1979	1.0939	0.1031
77.8667	77:52:00	1.8493	1.3582	2.1951	1.0934	0.1011
78.1169	78:07:01	1.8496	1.3589	2.1917	1.0948	0.0998
78.3675	78:22:03	1.8481	1.358	2.1897	1.0924	0.0995
78.6178	78:37:04	1.8526	1.3602	2.1916	1.0919	0.0997
78.8681	78:52:05	1.8503	1.3597	2.1927	1.0891	0.0987
79.1183	79:07:06	1.8526	1.3621	2.1876	1.0893	0.1003
79.3689	79:22:08	1.8549	1.358	2.1864	1.0874	0.1004
79.6192	79:37:09	1.8534	1.3598	2.181	1.0875	0.0985
79.8694	79:52:10	1.8534	1.359	2.1776	1.0865	0.1002
80.1197	80:07:11	1.8529	1.3582	2.1781	1.085	0.0998
80.3703	80:22:13	1.8605	1.3595	2.1765	1.0853	0.1
80.6206	80:37:14	1.8594	1.3577	2.1757	1.0827	0.1
80.8708	80:52:15	1.8591	1.359	2.1762	1.0815	0.0998
81.1211	81:07:16	1.8648	1.3628	2.1736	1.0838	0.0979
81.3717	81:22:18	1.8649	1.3615	2.1732	1.0843	0.0961
81.6219	81:37:19	1.8614	1.3633	2.169	1.0824	0.0979
81.8722	81:52:20	1.8553	1.3655	2.1648	1.0818	0.0978
82.1225	82:07:21	1.8556	1.367	2.1619	1.0823	0.0976
82.3731	82:22:23	1.8545	1.3645	2.16	1.0808	0.0945
82.6233	82:37:24	1.8464	1.3629	2.1586	1.0777	0.0945
82.8736	82:52:25	1.8394	1.3633	2.1551	1.0754	0.0945
83.1239	83:07:26	1.8377	1.3632	2.1521	1.0747	0.0958
83.3744	83:22:28	1.838	1.3638	2.1497	1.0751	0.0932
83.6247	83:37:29	1.8321	1.3663	2.1485	1.0729	0.0961
83.875	83:52:30	1.833	1.3661	2.1444	1.0767	0.0931
84.1253	84:07:31	1.8339	1.367	2.1378	1.0766	0.0943
84.3758	84:22:33	1.8331	1.362	2.1317	1.0754	0.0913
84.6261	84:37:34	1.8305	1.3618	2.1269	1.075	0.0929
84.8764	84:52:35	1.8274	1.3625	2.1258	1.073	0.0941
85.1267	85:07:36	1.824	1.3631	2.1183	1.0716	0.093
85.3772	85:22:38	1.8259	1.3659	2.1114	1.0734	0.0934
85.6269	85:37:37	1.8206	1.3636	2.1101	1.0712	0.0927
85.8772	85:52:38	1.8164	1.3638	2.1058	1.0718	0.0915
86.1275	86:07:39	1.8166	1.3678	2.1025	1.0706	0.0913
86.3781	86:22:41	1.8163	1.3626	2.1026	1.0666	0.093
86.6283	86:37:42	1.8151	1.3655	2.0984	1.0679	0.0904
86.8786	86:52:43	1.8108	1.3656	2.0959	1.0667	0.0917
87.1289	87:07:44	1.8074	1.3669	2.0928	1.0653	0.092
87.3794	87:22:46	1.8057	1.3689	2.0859	1.0638	0.0887
87.6297	87:37:47	1.8032	1.3644	2.0859	1.0623	0.0917
87.88	87:52:48	1.7978	1.3661	2.082	1.0623	0.0891
88.1303	88:07:49	1.791	1.3661	2.08	1.0614	0.0894
88.3808	88:22:51	1.7929	1.3672	2.0733	1.0615	0.0898
88.6311	88:37:52	1.784	1.3654	2.0707	1.0601	0.0908
88.8814	88:52:53	1.7826	1.3677	2.0649	1.0609	0.0887
89.1317	89:07:54	1.7782	1.3632	2.0609	1.0566	0.0906
89.3822	89:22:56	1.7762	1.3653	2.0558	1.0542	0.0898
89.6325	89:37:57	1.7738	1.3663	2.0529	1.0529	0.0894
89.8828	89:52:58	1.769	1.367	2.0498	1.0508	0.09
90.1331	90:07:59	1.7611	1.3635	2.0451	1.0514	0.0889
90.3836	90:23:01	1.7619	1.3636	2.0374	1.0517	0.0872
90.6339	90:38:02	1.7598	1.3679	2.0357	1.0536	0.0874
90.8842	90:53:03	1.7535	1.3669	2.0355	1.0522	0.0893
91.1344	91:08:04	1.7457	1.3687	2.0296	1.0495	0.0875
91.385	91:23:06	1.7373	1.3654	2.0241	1.0483	0.087
91.6353	91:38:07	1.7392	1.3641	2.0227	1.0485	0.0884
91.8856	91:53:08	1.7374	1.3674	2.0212	1.0477	0.087
92.1358	92:08:09	1.7297	1.3687	2.0201	1.0481	0.0883
92.3864	92:23:11	1.7279	1.3666	2.015	1.0475	0.0861
92.6367	92:38:12	1.7283	1.3669	2.0105	1.0467	0.0855
92.8869	92:53:13	1.7244	1.367	2.0077	1.0464	0.0865
93.1372	93:08:14	1.7142	1.3683	2.0052	1.0436	0.0866
93.3878	93:23:16	1.7062	1.3657	2.0039	1.0421	0.088
93.6381	93:38:17	1.7063	1.368	2.0027	1.0413	0.0857
93.8883	93:53:18	1.7031	1.367	1.9985	1.0386	0.086
94.1389	94:08:20	1.6969	1.3656	1.9919	1.038	0.0878
94.3892	94:23:21	1.6938	1.3675	1.9915	1.0382	0.0875
94.6394	94:38:22	1.7033	1.3809	1.9932	1.0453	0.0864
94.8897	94:53:23	1.7153	1.4039	2.0067	1.0601	0.0845
95.1403	95:08:25	1.7136	1.4157	2.0039	1.0682	0.0875
95.3906	95:23:26	1.7103	1.4127	1.9953	1.0643	0.0828
95.6408	95:38:27	1.7048	1.4042	1.9923	1.064	0.0839
95.8911	95:53:28	1.6904	1.3987	1.9826	1.055	0.0837
96.1417	96:08:30	1.6801	1.3845	1.9669	1.0423	0.0832
