# Supplementary material for: Combination of Talazoparib and Calcitriol Enhanced Anticancer Effect in Triple−Negative Breast Cancer Cell Lines
Source: Pharmaceuticals (Basel). 2022 Aug 29;15(9):1075. doi: 10.3390/ph15091075 (PMC9504984; doi:10.3390/ph15091075)
Supplement: Supplementary file 1 [file pharmaceuticals-15-01075-s001.zip › File S5.xlsx]

## Sheet: Cell Index migration
S5	BT-20 cell migration profiles.
Cell Line	BT-20
Treatment	Cell Migration assay
Date	29.03.2021
Time (Hour)	Time (hh:mm:ss)	Y (A1,A2,A3)	Y (B1,B2,B3)	Y (D1,D2)	Y (E1,E2,E3)	Y (F1,F2,F3)	Y (H1,H2,H3)
0	00:00:00	0	0	0	0	0	0
1.20028	01:12:01	0.1259	0.1003	0.0695	0.0785	0.0833	0.1569
1.45083	01:27:03	0.0724	0.0606	0.0497	0.069	0.0613	0.0685
1.70056	01:42:02	0.0796	0.0667	0.0581	0.0678	0.0598	0.056
1.95083	01:57:03	0.1009	0.0869	0.0748	0.0818	0.0775	0.0603
2.20139	02:12:05	0.123	0.1113	0.0973	0.0995	0.0956	0.0662
2.45167	02:27:06	0.1496	0.1394	0.1196	0.1111	0.1108	0.0687
2.70194	02:42:07	0.1835	0.1713	0.1471	0.1225	0.1188	0.0725
2.95194	02:57:07	0.2273	0.2091	0.1795	0.1307	0.1247	0.0758
3.20222	03:12:08	0.2832	0.2506	0.2153	0.136	0.1285	0.0779
3.4525	03:27:09	0.3564	0.302	0.2571	0.1396	0.1317	0.0859
3.70278	03:42:10	0.4474	0.3615	0.3153	0.143	0.1366	0.0881
3.95306	03:57:11	0.5548	0.4334	0.3777	0.1488	0.1413	0.091
4.20361	04:12:13	0.6871	0.5181	0.451	0.1577	0.1481	0.0957
4.45389	04:27:14	0.8385	0.6185	0.544	0.1634	0.1536	0.0983
4.70417	04:42:15	1.0174	0.7346	0.647	0.173	0.1625	0.102
4.95444	04:57:16	1.2171	0.8704	0.7713	0.1829	0.1672	0.1072
5.205	05:12:18	1.4371	1.0273	0.9111	0.1954	0.1778	0.1109
5.45528	05:27:19	1.6602	1.1998	1.0628	0.2074	0.1877	0.1152
5.70556	05:42:20	1.8929	1.3899	1.2364	0.2211	0.1973	0.1199
5.95583	05:57:21	2.1277	1.5977	1.4219	0.2342	0.2089	0.1241
6.20639	06:12:23	2.361	1.8142	1.6149	0.2503	0.2216	0.1286
6.45667	06:27:24	2.5831	2.0409	1.816	0.2733	0.2381	0.1343
6.70694	06:42:25	2.8028	2.2727	2.0236	0.2954	0.2558	0.1384
6.95694	06:57:25	3.0153	2.5079	2.2332	0.3176	0.2711	0.1421
7.20722	07:12:26	3.2129	2.7483	2.4326	0.3461	0.2915	0.1463
7.4575	07:27:27	3.4011	2.9813	2.6197	0.3739	0.3127	0.1504
7.70778	07:42:28	3.5806	3.2049	2.792	0.401	0.3336	0.1531
7.95778	07:57:28	3.7472	3.4211	2.9615	0.4318	0.3573	0.156
8.20806	08:12:29	3.8988	3.6303	3.1423	0.4666	0.3828	0.1589
8.45833	08:27:30	4.0354	3.8208	3.3193	0.5023	0.4091	0.1623
8.70861	08:42:31	4.1553	3.9951	3.4854	0.5426	0.4383	0.1644
8.95861	08:57:31	4.2622	4.1534	3.6408	0.5825	0.4662	0.1672
9.20889	09:12:32	4.3612	4.2991	3.7831	0.6268	0.497	0.1682
9.45917	09:27:33	4.4496	4.4236	3.9105	0.6704	0.5299	0.1722
9.70944	09:42:34	4.5214	4.5344	4.0313	0.7191	0.5648	0.1742
9.95944	09:57:34	4.5937	4.6287	4.1441	0.7701	0.6005	0.1764
10.2097	10:12:35	4.6486	4.717	4.2504	0.8256	0.6398	0.1771
10.46	10:27:36	4.6945	4.7864	4.3424	0.8817	0.676	0.1806
10.7103	10:42:37	4.7364	4.85	4.4266	0.9407	0.7149	0.1825
10.9603	10:57:37	4.7699	4.9041	4.5004	1.0022	0.7584	0.1842
11.2106	11:12:38	4.803	4.9555	4.5643	1.0659	0.8017	0.1852
11.4608	11:27:39	4.8381	4.9993	4.6253	1.1336	0.846	0.187
11.7111	11:42:40	4.8638	5.0361	4.672	1.2003	0.8891	0.1896
11.9611	11:57:40	4.8908	5.0715	4.7149	1.273	0.9359	0.1906
12.2114	12:12:41	4.916	5.0968	4.7514	1.347	0.9833	0.1927
12.4617	12:27:42	4.9367	5.1252	4.7885	1.424	1.0301	0.1948
12.7119	12:42:43	4.954	5.158	4.8176	1.5019	1.0799	0.1956
12.9619	12:57:43	4.971	5.1788	4.8449	1.5838	1.1287	0.1968
13.2122	13:12:44	4.9865	5.1978	4.8681	1.6659	1.1805	0.1989
13.4625	13:27:45	4.9966	5.2161	4.887	1.7483	1.2324	0.2004
13.7133	13:42:48	5.005	5.2307	4.9018	1.8306	1.2837	0.203
13.9639	13:57:50	5.0147	5.2489	4.9193	1.9163	1.3368	0.2038
14.2142	14:12:51	5.0265	5.2644	4.9339	2.0032	1.3886	0.2055
14.4644	14:27:52	5.0353	5.2757	4.9478	2.0887	1.4405	0.2073
14.7147	14:42:53	5.0383	5.2862	4.9568	2.1756	1.4954	0.2096
14.9647	14:57:53	5.0509	5.2968	4.9674	2.2609	1.5473	0.2106
15.215	15:12:54	5.0553	5.3046	4.9748	2.3484	1.5973	0.2125
15.4653	15:27:55	5.0564	5.3083	4.9832	2.4315	1.6457	0.2146
15.7158	15:42:57	5.0637	5.32	4.997	2.5132	1.6956	0.2155
15.9661	15:57:58	5.0669	5.3336	5.0101	2.5932	1.7471	0.2166
16.2164	16:12:59	5.0664	5.338	5.0211	2.6742	1.7981	0.2191
16.4667	16:28:00	5.072	5.347	5.0294	2.7481	1.8467	0.2199
16.7172	16:43:02	5.067	5.3597	5.0352	2.8247	1.8928	0.2218
16.9675	16:58:03	5.0659	5.3786	5.0449	2.8943	1.939	0.2229
17.2178	17:13:04	5.0594	5.3861	5.0465	2.9606	1.9837	0.225
17.4681	17:28:05	5.0595	5.3987	5.0515	3.0228	2.0259	0.2262
17.7186	17:43:07	5.0544	5.4073	5.0539	3.0814	2.0649	0.2275
17.9689	17:58:08	5.0603	5.4217	5.0585	3.1339	2.1059	0.2292
18.2192	18:13:09	5.0151	5.4342	5.0548	3.191	2.1411	0.2291
18.4694	18:28:10	4.9979	5.441	5.0497	3.2394	2.1757	0.2316
18.72	18:43:12	4.9878	5.4498	5.0477	3.2909	2.2073	0.2325
18.9703	18:58:13	4.9781	5.454	5.0436	3.3346	2.24	0.2343
19.2206	19:13:14	4.9636	5.453	5.0383	3.3686	2.2706	0.2348
19.4708	19:28:15	4.9538	5.4551	5.0306	3.4119	2.2982	0.236
19.7211	19:43:16	4.9437	5.4509	5.0214	3.446	2.3244	0.2376
19.9711	19:58:16	4.9327	5.4453	5.0164	3.4775	2.3527	0.2378
20.2214	20:13:17	4.9224	5.4453	5.0064	3.5088	2.3758	0.2392
20.4717	20:28:18	4.9083	5.4392	4.9948	3.5356	2.3949	0.2411
20.7219	20:43:19	4.8893	5.4313	4.9897	3.5545	2.4158	0.2425
20.9719	20:58:19	4.8738	5.4305	4.9781	3.5776	2.4325	0.244
21.2222	21:13:20	4.8552	5.4241	4.9715	3.5997	2.448	0.2448
21.4725	21:28:21	4.838	5.4185	4.9683	3.6169	2.461	0.2455
21.7231	21:43:23	4.8232	5.4118	4.9597	3.6352	2.4751	0.2459
21.9733	21:58:24	4.8044	5.4031	4.9459	3.652	2.4952	0.2467
22.2231	22:13:23	4.7931	5.4004	4.935	3.6715	2.5066	0.2516
22.4731	22:28:23	4.8028	5.4204	4.9269	3.7084	2.5287	0.2533
22.7228	22:43:22	4.755	5.3837	4.8964	3.7333	2.5472	0.2581
22.9728	22:58:22	4.6985	5.3225	4.8546	3.7527	2.559	0.2622
23.2225	23:13:21	4.6476	5.2659	4.7885	3.7726	2.5712	0.2651
23.4728	23:28:22	4.6103	5.2205	4.7393	3.7811	2.5746	0.2681
23.7233	23:43:24	4.5895	5.1933	4.7247	3.7821	2.5804	0.2712
23.9736	23:58:25	4.5833	5.1742	4.7271	3.7852	2.5811	0.2734
24.2242	24:13:27	4.6	5.1864	4.7244	3.818	2.5959	0.2824

## Sheet: Cell migration rate
Curve1 Slope
Formula: Cell index = slope * time + intercept								* = This significant is <0.05
Time range: 0:00:00 ~ 24:13:27
Well		Slope(1/hr)	SD		Differences compare control
A1,A2,A3	Control	0.2161	0.0154
B1,B2,B3	Vehicle	0.2579	0.0147	increase	19.34
D1,D2	Talazoparib	0.2403	0.0137	increase	11.2
E1,E2,E3	Calcitriol	0.1982	0.0046		0.0828
F1,F2,F3	T+C	0.1319	0.0027		0.3896
H1,H2,H3	Serum free	0.009	0.0003		0.9584
