# Supplementary material for: Combination of Talazoparib and Calcitriol Enhanced Anticancer Effect in Triple−Negative Breast Cancer Cell Lines
Source: Pharmaceuticals (Basel). 2022 Aug 29;15(9):1075. doi: 10.3390/ph15091075 (PMC9504984; doi:10.3390/ph15091075)
Supplement: Supplementary file 1 [file pharmaceuticals-15-01075-s001.zip › File S6.xlsx]

## Sheet: Cell Index migration
S6	MDA-MB-468 cell migration profiles.
Cell Line	MDA-MB-468
Treatment	Cell Migration assay
Date	08.06.2021
Time (Hour)	Time (hh:mm:ss)	Y (A1,A2,A4)	Y (C1,C2,C4)	Y (D1,D2,D4)	Y (E1,E2,E4)	Y (H2,H4)
0	00:00:00	0	0	0	0	0
0.649167	00:38:57	0.1294	0.094	0.0734	0.0592	0.1109
0.899167	00:53:57	0.0323	0.0534	0.0473	0.0284	0.042
1.14944	01:08:58	0.0556	0.0455	0.0523	0.0267	0.0364
1.39944	01:23:58	0.0807	0.0567	0.0806	0.0344	0.039
1.64944	01:38:58	0.1066	0.0758	0.1095	0.0422	0.0416
1.89944	01:53:58	0.1289	0.0915	0.1301	0.0476	0.0454
2.14944	02:08:58	0.1502	0.1028	0.146	0.0529	0.0491
2.39944	02:23:58	0.1649	0.1116	0.1582	0.0542	0.0529
2.64944	02:38:58	0.1786	0.1207	0.1657	0.0543	0.054
2.89972	02:53:59	0.1862	0.1264	0.1702	0.0545	0.0556
3.14972	03:08:59	0.1925	0.1277	0.1733	0.054	0.0588
3.39972	03:23:59	0.1979	0.13	0.1784	0.0565	0.0616
3.64972	03:38:59	0.2018	0.1309	0.1779	0.0561	0.0636
3.89972	03:53:59	0.201	0.1298	0.1821	0.0574	0.0671
4.14972	04:08:59	0.2074	0.1281	0.1805	0.057	0.0701
4.39972	04:23:59	0.2093	0.1294	0.1784	0.0547	0.0708
4.64972	04:38:59	0.2101	0.1259	0.1797	0.057	0.0736
4.89972	04:53:59	0.2106	0.1241	0.1781	0.0569	0.075
5.15	05:09:00	0.2147	0.1227	0.1773	0.0548	0.0751
5.4	05:24:00	0.2165	0.1195	0.1764	0.0565	0.0778
5.65	05:39:00	0.2202	0.1187	0.1737	0.055	0.0777
5.9	05:54:00	0.2216	0.1167	0.1711	0.0545	0.0794
6.15	06:09:00	0.2232	0.1139	0.1696	0.0569	0.0808
6.4	06:24:00	0.226	0.1101	0.1703	0.0571	0.0822
6.65	06:39:00	0.2296	0.11	0.1671	0.0551	0.0824
6.90028	06:54:01	0.2306	0.1072	0.1662	0.0563	0.0841
7.15028	07:09:01	0.2349	0.1038	0.1644	0.0558	0.0859
7.40028	07:24:01	0.2379	0.1026	0.1609	0.0538	0.0865
7.65028	07:39:01	0.2382	0.1002	0.1592	0.0536	0.0866
7.90028	07:54:01	0.2425	0.0981	0.1579	0.0535	0.0873
8.15028	08:09:01	0.2477	0.098	0.1547	0.0505	0.0879
8.40028	08:24:01	0.2491	0.0949	0.1527	0.0508	0.09
8.65056	08:39:02	0.2519	0.0934	0.1504	0.051	0.0905
8.90056	08:54:02	0.2554	0.0916	0.1471	0.0491	0.0914
9.15056	09:09:02	0.2585	0.0894	0.1448	0.0483	0.092
9.40056	09:24:02	0.2624	0.089	0.1422	0.0462	0.0914
9.65056	09:39:02	0.2655	0.0878	0.1406	0.0462	0.0926
9.90056	09:54:02	0.2685	0.0859	0.1373	0.0445	0.0926
10.1506	10:09:02	0.2725	0.085	0.1361	0.0426	0.0941
10.4006	10:24:02	0.2762	0.0845	0.134	0.042	0.0944
10.6506	10:39:02	0.2804	0.0838	0.131	0.04	0.0948
10.9006	10:54:02	0.2847	0.0838	0.13	0.0391	0.0955
11.1506	11:09:02	0.2885	0.0839	0.1261	0.0359	0.0954
11.4006	11:24:02	0.2906	0.0831	0.1251	0.0353	0.0954
11.6506	11:39:02	0.2933	0.0833	0.1225	0.0353	0.0957
11.9006	11:54:02	0.2975	0.0842	0.1222	0.0329	0.0965
12.1506	12:09:02	0.2982	0.0825	0.1212	0.0325	0.0975
12.4006	12:24:02	0.3003	0.0822	0.1186	0.0307	0.0964
12.6508	12:39:03	0.3019	0.0834	0.1159	0.0284	0.0976
12.9008	12:54:03	0.304	0.0837	0.1148	0.0271	0.0972
13.1508	13:09:03	0.3044	0.0831	0.1126	0.0255	0.0979
13.4008	13:24:03	0.3049	0.083	0.1107	0.0259	0.0983
13.6508	13:39:03	0.3053	0.084	0.1087	0.0242	0.0981
13.9008	13:54:03	0.3081	0.0845	0.1068	0.0217	0.0993
14.1508	14:09:03	0.3102	0.0852	0.1048	0.0193	0.1003
14.4011	14:24:04	0.31	0.0848	0.1037	0.02	0.1
14.6511	14:39:04	0.312	0.0862	0.1019	0.0192	0.1009
14.9011	14:54:04	0.312	0.0864	0.1004	0.0179	0.1003
15.1511	15:09:04	0.3129	0.0876	0.0982	0.016	0.1012
15.4011	15:24:04	0.3125	0.0864	0.0968	0.0159	0.1013
15.6511	15:39:04	0.3144	0.0882	0.0954	0.0143	0.1029
15.9011	15:54:04	0.3142	0.0885	0.0947	0.0128	0.1028
16.1514	16:09:05	0.3173	0.0896	0.0926	0.0106	0.1037
16.4014	16:24:05	0.3166	0.0899	0.0922	0.0105	0.1036
16.6514	16:39:05	0.3183	0.0913	0.0903	0.009	0.1042
16.9014	16:54:05	0.3168	0.0901	0.0893	0.0095	0.1043
17.1514	17:09:05	0.3182	0.0913	0.0876	0.0082	0.1053
17.4014	17:24:05	0.3205	0.0924	0.0852	0.0056	0.1059
17.6514	17:39:05	0.3216	0.0932	0.0844	0.0045	0.1059
17.9014	17:54:05	0.3202	0.0935	0.0834	0.0033	0.1056
18.1514	18:09:05	0.3235	0.0938	0.0831	0.0025	0.1073
18.4014	18:24:05	0.3233	0.0942	0.082	0.002	0.1068
18.6514	18:39:05	0.3245	0.0946	0.0814	0.0014	0.1071
18.9014	18:54:05	0.3253	0.0957	0.0808	0.001	0.1072
19.1514	19:09:05	0.3268	0.0964	0.0788	-0.0012	0.1085
19.4014	19:24:05	0.3289	0.0982	0.0775	-0.003	0.1091
19.6514	19:39:05	0.3321	0.0991	0.0761	-0.0043	0.1098
19.9014	19:54:05	0.334	0.0995	0.0737	-0.0044	0.1111
20.1517	20:09:06	0.3361	0.0996	0.0735	-0.006	0.1117
20.4017	20:24:06	0.335	0.1015	0.0736	-0.0069	0.1114
20.6517	20:39:06	0.3399	0.1015	0.0716	-0.0072	0.1124
20.9017	20:54:06	0.3396	0.102	0.0711	-0.0079	0.1121
21.1517	21:09:06	0.3429	0.1034	0.0695	-0.0093	0.1139
21.4017	21:24:06	0.3443	0.105	0.0713	-0.0105	0.1144
21.6517	21:39:06	0.3459	0.1049	0.0701	-0.0113	0.1148
21.9019	21:54:07	0.3498	0.1052	0.0682	-0.0102	0.1147
22.1519	22:09:07	0.3503	0.1064	0.0686	-0.0106	0.1152
22.4019	22:24:07	0.3508	0.1069	0.0672	-0.0124	0.1163
22.6519	22:39:07	0.3556	0.1073	0.0659	-0.0126	0.1171
22.9019	22:54:07	0.3577	0.1099	0.0655	-0.0139	0.1183
23.1519	23:09:07	0.3599	0.1104	0.0641	-0.0156	0.1182
23.4019	23:24:07	0.3651	0.1114	0.0636	-0.0154	0.1193
23.6519	23:39:07	0.3657	0.1123	0.0627	-0.0159	0.1189
23.9019	23:54:07	0.3674	0.1131	0.0627	-0.0169	0.1201
24.1519	24:09:07	0.3715	0.113	0.062	-0.0182	0.1202

## Sheet: Cell migration rate
Curve1 Slope
Formula: Cell index = slope * time + intercept					Different compare control (%)		This data and graph plotted by RTCA analysis software.
Time range: 0:00:00 ~ 24:09:07
Well		Slope(1/hr)	SD
A1,A2,A4	Control	0.0112	0.0011
C1,C2,C4	Talazoparib	0.001	0.0007		91.0714
D1,D2,D4	Calcitriol	0	0.0012		100
E1,E2,E4	T+C	0	0.0005		100
H2,H4	Serum Free	0.0034	0.0004		69.6429
