# Supplementary material for: Combination of Talazoparib and Calcitriol Enhanced Anticancer Effect in Triple−Negative Breast Cancer Cell Lines
Source: Pharmaceuticals (Basel). 2022 Aug 29;15(9):1075. doi: 10.3390/ph15091075 (PMC9504984; doi:10.3390/ph15091075)
Supplement: Supplementary file 1 [file pharmaceuticals-15-01075-s001.zip › File S7.xlsx]

## Sheet: BT-20 Apoptosis
		Percentage status of cells (%)
Sample		Viable	Early apoptosis	Late apoptosis	Necrosis	Total
BT-20 Control	1	87.4	11.8	0.7	0.1	100
	2	90.6	8.3	0.7	0.3	99.9
	3	89.3	10.2	0.5	0	100
	Average	89.1	10.1	0.633333	0.133333
	Standard Deviation	1.60935	1.75214	0.11547	0.152753
Sample		Viable	Early apoptosis	Late apoptosis	Necrosis	Total
BT-20 Talazoparib	1	81.5	17.9	0.5	0.1	100
	2	91.9	6.8	0.5	0.9	100.1
	3	89.4	7.5	1.4	1.7	100
	Average	87.6	10.7333	0.8	0.9
	Standard Deviation	5.42863	6.21638	0.519615	0.8
Sample		Viable	Early apoptosis	Late apoptosis	Necrosis	Total
BT-20 Calcitriol	1	61.7	12.1	20.3	5.9	100
	2	61.4	8.4	22.6	7.6	100
	3	61.5	10.25	21.5	6.75	100
	Average	61.55	10.25	21.4667	6.75
	Standard Deviation	0.152753	1.85	1.15036	0.85
Sample		Viable	Early apoptosis	Late apoptosis	Necrosis	Total
BT-20 T+C	1	6.25	4.25	89.05	0.45	100
	2	7.6	5.4	86.5	0.5	100
	3	4.9	3.1	91.6	0.4	100
	Average	6.25	4.25	89.05	0.45
	Standard Deviation	1.35	1.15	2.55	0.05
