# Supplementary material for: Combination of Talazoparib and Calcitriol Enhanced Anticancer Effect in Triple−Negative Breast Cancer Cell Lines
Source: Pharmaceuticals (Basel). 2022 Aug 29;15(9):1075. doi: 10.3390/ph15091075 (PMC9504984; doi:10.3390/ph15091075)
Supplement: Supplementary file 1 [file pharmaceuticals-15-01075-s001.zip › File S8.xlsx]

## Sheet: MDA468 Apoptosis
		Percentage status of cells (%)
Sample		Viable	Early apoptosis	Late apoptosis	Necrosis	Total
MDA-MB468 Control	1	91.1	5	3.4	0.4	99.9
	2	93.7	1.6	2.1	2.6	100
	3	92.8	2.7	3	1.5	100
	Average	92.5333	3.1	2.83333	1.5
	Standard Deviation	1.32035	1.73494	0.665833	1.1
Sample		Viable	Early apoptosis	Late apoptosis	Necrosis	Total
MDA-MB468 Talazoaprib	1	21.1	43.9	29.7	5.3	100
	2	27.8	33.6	27.2	11.5	100.1
	3	34.4	45.1	14.1	6.4	100
	Average	27.7667	40.8667	23.6667	7.73333
	Standard Deviation	6.65006	6.32166	8.37874	3.30807
Sample		Viable	Early apoptosis	Late apoptosis	Necrosis	Total
MDA-MB468 Calcitriol	1	81.6	12	5.6	0.8	100
	2	86	4.7	7.1	2.1	99.9
	3	84.9	4.1	8.2	2.9	100.1
	Average	84.1667	6.93333	6.96667	1.93333
	Standard Deviation	2.28983	4.39811	1.30512	1.05987
Sample		Viable	Early apoptosis	Late apoptosis	Necrosis	Total
MDA-MB468 T+C	1	11.2	45.4	35.9	7.6	100.1
	2	14.4	50.5	27.2	8	100.1
	3	11.2	45.4	37.5	5.8	99.9
	Average	12.2667	47.1	33.5333	7.13333
	Standard Deviation	1.84752	2.94449	5.54286	1.17189
