# Supplementary material for: Combination of Talazoparib and Calcitriol Enhanced Anticancer Effect in Triple−Negative Breast Cancer Cell Lines
Source: Pharmaceuticals (Basel). 2022 Aug 29;15(9):1075. doi: 10.3390/ph15091075 (PMC9504984; doi:10.3390/ph15091075)
Supplement: Supplementary file 1 [file pharmaceuticals-15-01075-s001.zip › File S9.xlsx]

## Sheet: BT-20 Cell cycle
CELL CYCLE ANALYSIS BT-20
Sample	Replicate	Cell phase population (%)			Histogram
		G0/G1	S	G2/M
BT-20 control	1	69.85	19.03	11.12
	2	69.39	18.36	12.25
	3	68.63	18.46	12.91
	Average	69.29	18.6167	12.0933
	Std Dev.	0.616117	0.361432	0.905226
	SEM	0.355715	0.208673	0.522632
BT-20 Talazoparib	1	52.95	25.51	21.53
	2	50.31	28.88	20.81
	3	47.95	30.08	21.96
	Average	50.4033	28.1567	21.4333
	Std Dev.	2.50131	2.36931	0.581062
	SEM	1.44413	1.36792	0.335476
BT-20 Calcitriol	1	57.5	11.09	31.41
	2	60.7	9.77	29.54
	3	60.24	9.84	29.91
	Average	59.48	10.2333	30.2867
	Std Dev.	1.73009	0.74272	0.990269
	SEM	0.998866	0.42881	0.571732
BT-20 T+C	1	42.51	32.73	24.76
	2	44.67	31.38	23.94
	3	44.08	31.74	24.18
	Average	43.7533	31.95	24.2933
	Std Dev.	1.11644	0.699071	0.421584
	SEM	0.644576	0.403609	0.243402
